# Supplementary material for: Ecology of cold environments: new insights of bacterial metabolic adaptation through an integrated genomic-phenomic approach
Source: Sci Rep. 2017 Apr 12;7:839. doi: 10.1038/s41598-017-00876-4 (PMC5429795; doi:10.1038/s41598-017-00876-4)
Supplement: Supplementary file 2 — Table S2 [file 41598_2017_876_MOESM2_ESM.xls]

## Sheet: Foglio1
						4°C		15°C
Plate	Well	Substrate	moa	KEGG code	Category	TAC125	TB41	TAC125	TB41
PM01	A01	Negative Control	C-Source, negative control		carbon	0.129	0.301	0.164	0.116
PM01	A02	L-Arabinose	C-Source, carbohydrate	C00259	carbon	0.157	0.201	0.143	0.114
PM01	A03	N-Acetyl-D-Glucosamine	C-Source, carbohydrate	C00140	carbon	0.139	0.314	0.114	1.887
PM01	A04	D-Saccharic Acid	C-Source, carboxylic acid	C00818	carbon	0.151	0.296	0.114	0.119
PM01	A05	Succinic Acid	C-Source, carboxylic acid	C00042	carbon	0.145	0.286	0.372	0.38
PM01	A06	D-Galactose	C-Source, carbohydrate	C00124	carbon	0.144	0.239	1.334	0.125
PM01	A07	L-Aspartic Acid	C-Source, amino acid	C00049	carbon	0.154	0.29	0.195	0.142
PM01	A08	L-Proline	C-Source, amino acid	C00148	carbon	0.145	0.225	0.899	0.621
PM01	A09	D-Alanine	C-Source, amino acid	C00133	carbon	0.142	0.171	0.101	0.096
PM01	A10	D-Trehalose	C-Source, carbohydrate	C01083	carbon	0.159	0.307	0.115	1.477
PM01	A11	D-Mannose	C-Source, carbohydrate	C00159	carbon	0.139	0.265	0.123	0.114
PM01	A12	Dulcitol	C-Source, carbohydrate	C01697	carbon	0.301	0.257	0.12	0.091
PM01	B01	D-Serine	C-Source, amino acid	C00740	carbon	0.145	0.16	0.101	0.095
PM01	B02	D-Sorbitol	C-Source, carbohydrate	C00794	carbon	0.24	0.241	0.144	0.11
PM01	B03	Glycerol	C-Source, carbohydrate	C00116	carbon	0.132	0.255	1.155	0.092
PM01	B04	L-Fucose	C-Source, carbohydrate	C01019	carbon	0.147	0.276	0.117	0.099
PM01	B05	D-Glucuronic Acid	C-Source, carboxylic acid	C00191	carbon	0.143	0.296	0.117	0.097
PM01	B06	D-Gluconic Acid	C-Source, carboxylic acid	C00257	carbon	0.144	0.315	0.877	0.115
PM01	B07	D,L-a-Glycerol- Phosphate	C-Source, carbohydrate	C00093	carbon	0.223	0.312	0.13	0.104
PM01	B08	D-Xylose	C-Source, carbohydrate	C00181	carbon	0.182	0.274	0.129	0.12
PM01	B09	L-Lactic Acid	C-Source, carboxylic acid	C01432	carbon	0.164	0.311	0.277	0.107
PM01	B10	Formic Acid	C-Source, carboxylic acid	C00058	carbon	0.158	0.27	0.099	0.115
PM01	B11	D-Mannitol	C-Source, carbohydrate	C00392	carbon	0.74	0.299	2.332	0.12
PM01	B12	L-Glutamic Acid	C-Source, amino acid	C00025	carbon	0.239	0.31	0.607	0.268
PM01	C01	D-Glucose-6-Phosphate	C-Source, carbohydrate	C00092	carbon	0.14	0.27	0.144	0.165
PM01	C02	D-Galactonic Acid-g-Lactone	C-Source, carboxylic acid	C03383	carbon	0.17	0.213	0.1	0.106
PM01	C03	D,L-Malic Acid	C-Source, carboxylic acid	C00497	carbon	0.184	0.29	0.117	0.142
PM01	C04	D-Ribose	C-Source, carbohydrate	C00121	carbon	0.197	0.248	0.137	0.091
PM01	C05	Tween 20	C-Source, fatty acid	C11624	carbon	0.171	0.28	0.441	0.231
PM01	C06	L-Rhamnose	C-Source, carbohydrate	C00507	carbon	0.207	0.322	0.116	0.105
PM01	C07	D-Fructose	C-Source, carbohydrate	C00095	carbon	0.179	0.477	0.152	0.122
PM01	C08	Acetic Acid	C-Source, carboxylic acid	C00033	carbon	0.162	0.392	0.33	0.407
PM01	C09	a-D-Glucose	C-Source, carbohydrate	C00031	carbon	0.232	0.318	0.243	1.097
PM01	C10	Maltose	C-Source, carbohydrate	C00208	carbon	0.557	0.367	1.683	1.442
PM01	C11	D-Melibiose	C-Source, carbohydrate	C05402	carbon	0.223	0.281	0.127	0.119
PM01	C12	Thymidine	C-Source, carbohydrate	C00214	carbon	0.182	0.254	0.115	0.093
PM01	D01	L-Asparagine	C-Source, amino acid	C00152	carbon	0.094	0.279	0.51	0.22
PM01	D02	D-Aspartic Acid	C-Source, amino acid	C00402	carbon	0.108	0.226	0.129	0.129
PM01	D03	D-Glucosaminic Acid	C-Source, carboxylic acid	C03752	carbon	0.191	0.238	0.121	0.118
PM01	D04	1,2-Propanediol	C-Source, alcohol	C00583	carbon	0.226	0.395	0.123	0.119
PM01	D05	Tween 40	C-Source, fatty acid		carbon	0.199	0.362	0.538	0.443
PM01	D06	a-Keto-Glutaric Acid	C-Source, carboxylic acid	C00026	carbon	0.241	0.384	0.142	0.132
PM01	D07	a-Keto-Butyric Acid	C-Source, carboxylic acid	C00109	carbon	0.262	0.546	0.148	0.174
PM01	D08	a-Methyl-D-Galactoside	C-Source, carbohydrate	C03619	carbon	0.232	0.412	0.126	0.118
PM01	D09	a-D-Lactose	C-Source, carbohydrate	C00243	carbon	0.179	0.345	0.155	0.111
PM01	D10	Lactulose	C-Source, carbohydrate	C07064	carbon	0.201	0.31	0.12	0.116
PM01	D11	Sucrose	C-Source, carbohydrate	C00089	carbon	0.153	0.545	0.129	1.335
PM01	D12	Uridine	C-Source, carbohydrate	C00299	carbon	0.215	0.334	0.92	0.237
PM01	E01	L-Glutamine	C-Source, amino acid	C00064	carbon	0.2	0.268	0.452	0.285
PM01	E02	m-Tartaric Acid	C-Source, carboxylic acid	C00552	carbon	0.183	0.315	0.13	0.123
PM01	E03	D-Glucose-1-Phosphate	C-Source, carbohydrate	C00103	carbon	0.182	0.517	0.137	0.162
PM01	E04	D-Fructose-6-Phosphate	C-Source, carbohydrate	C00085	carbon	0.233	0.33	0.158	0.149
PM01	E05	Tween 80	C-Source, fatty acid	C11625	carbon	0.51	0.423	0.455	0.292
PM01	E06	a-Hydroxy Glutaric Acid-g-Lactone	C-Source, carboxylic acid		carbon	0.201	0.348	0.075	0.125
PM01	E07	a-Hydroxy-Butyric Acid	C-Source, carboxylic acid	C05984	carbon	0.237	0.557	0.115	0.11
PM01	E08	b-Methyl-D-Glucoside	C-Source, carbohydrate		carbon	0.26	0.401	0.132	0.132
PM01	E09	Adonitol	C-Source, carbohydrate	C00474	carbon	0.272	0.398	0.129	0.107
PM01	E10	Maltotriose	C-Source, carbohydrate	C01835	carbon	0.639	0.475	0.961	0.989
PM01	E11	2`-Deoxy-Adenosine	C-Source, carbohydrate	C00559	carbon	0.125	0.331	0.065	0.104
PM01	E12	Adenosine	C-Source, carbohydrate	C00212	carbon	0.178	0.241	0.135	0.289
PM01	F01	Glycyl-L-Aspartic Acid	C-Source, amino acid	C02871	carbon	0.266	0.392	0.29	0.249
PM01	F02	Citric Acid	C-Source, carboxylic acid	C00158	carbon	0.186	0.271	0.064	0.102
PM01	F03	m-Inositol	C-Source, carbohydrate	C00137	carbon	0.161	0.339	0.139	0.112
PM01	F04	D-Threonine	C-Source, amino acid	C00820	carbon	0.192	0.27	0.108	0.088
PM01	F05	Fumaric Acid	C-Source, carboxylic acid	C00122	carbon	0.691	0.487	0.542	0.561
PM01	F06	Bromo-Succinic Acid	C-Source, carboxylic acid		carbon	0.258	0.434	0.169	0.146
PM01	F07	Propionic Acid	C-Source, carboxylic acid	C00163	carbon	0.671	0.444	0.074	0.536
PM01	F08	Mucic Acid	C-Source, carboxylic acid	C01807	carbon	0.243	0.444	0.128	0.095
PM01	F09	Glycolic Acid	C-Source, carboxylic acid	C00160	carbon	0.246	0.415	0.109	0.096
PM01	F10	Glyoxylic Acid	C-Source, carboxylic acid	C00048	carbon	0.15	0.374	0.065	0.086
PM01	F11	D-Cellobiose	C-Source, carbohydrate	C00185	carbon	0.229	0.375	0.122	0.111
PM01	F12	Inosine	C-Source, carbohydrate	C00294	carbon	0.261	0.249	0.176	0.384
PM01	G01	Glycyl-L-Glutamic Acid	C-Source, amino acid		carbon	0.404	0.521	0.651	0.53
PM01	G02	Tricarballylic Acid	C-Source, carboxylic acid		carbon	0.191	0.37	0.105	0.104
PM01	G03	L-Serine	C-Source, amino acid	C00065	carbon	0.661	0.404	0.744	0.808
PM01	G04	L-Threonine	C-Source, amino acid	C00188	carbon	0.223	0.373	0.315	0.223
PM01	G05	L-Alanine	C-Source, amino acid	C00041	carbon	0.739	0.354	0.972	0.647
PM01	G06	L-Alanyl-Glycine	C-Source, amino acid		carbon	0.809	0.414	0.719	0.678
PM01	G07	Acetoacetic Acid	C-Source, carboxylic acid	C00164	carbon	0.23	0.316	0.094	0.112
PM01	G08	N-Acetyl-b-D-Mannosamine	C-Source, carbohydrate	C00645	carbon	0.205	0.422	0.158	0.106
PM01	G09	Mono Methyl Succinate	C-Source, carboxylic acid		carbon	0.399	0.444	0.437	0.309
PM01	G10	Methyl Pyruvate	C-Source, ester		carbon	0.388	0.435	0.331	0.269
PM01	G11	D-Malic Acid	C-Source, carboxylic acid	C00497	carbon	0.204	0.333	0.115	0.102
PM01	G12	L-Malic Acid	C-Source, carboxylic acid	C00149	carbon	0.247	0.254	0.384	0.339
PM01	H01	Glycyl-L-Proline	C-Source, amino acid		carbon	0.179	0.2	0.835	0.576
PM01	H02	p-Hydroxy-Phenylacetic Acid	C-Source, carboxylic acid	C00642	carbon	0.286	0.26	0.13	0.093
PM01	H03	m-Hydroxy-Phenylacetic Acid	C-Source, carboxylic acid	C05593	carbon	0.357	0.274	0.103	0.097
PM01	H04	Tyramine	C-Source, amine	C00483	carbon	0.223	0.168	0.108	0.113
PM01	H05	D-Psicose	C-Source, carbohydrate	C06468	carbon	0.202	0.211	0.127	0.079
PM01	H06	L-Lyxose	C-Source, carbohydrate	C01508	carbon	0.226	0.398	0.127	0.096
PM01	H07	Glucuronamide	C-Source, amide	D01791	carbon	0.283	0.35	0.114	0.09
PM01	H08	Pyruvic Acid	C-Source, carboxylic acid	C00022	carbon	0.62	0.446	0.676	0.622
PM01	H09	L-Galactonic Acid-g-Lactone	C-Source, carboxylic acid	C01115	carbon	0.239	0.382	0.094	0.096
PM01	H10	D-Galacturonic Acid	C-Source, carboxylic acid	C00333	carbon	0.239	0.292	0.12	0.107
PM01	H11	b-Phenylethylamine	C-Source, amine	C05332	carbon	0.26	0.236	0.104	0.097
PM01	H12	Ethanolamine	C-Source, alcohol	C00189	carbon	0.277	0.197	0.098	0.097
PM02	A01	Negative Control	C-Source, negative control		carbon	0.136	0.247	0.112	0.107
PM02	A02	Chondroitin Sulfate C	C-Source, polymer	C00635	carbon	0.158	0.278	0.163	0.148
PM02	A03	a-Cyclodextrin	C-Source, polymer		carbon	0.412	0.236	2.237	0.063
PM02	A04	b-Cyclodextrin	C-Source, polymer		carbon	0.359	0.218	1.339	0.116
PM02	A05	g-Cyclodextrin	C-Source, polymer		carbon	0.693	0.296	1.296	1.684
PM02	A06	Dextrin	C-Source, polymer	C00721	carbon	0.133	0.189	0.073	0.077
PM02	A07	Gelatin	C-Source, polymer	C01498	carbon	0.153	0.187	0.584	0.073
PM02	A08	Glycogen	C-Source, polymer	C00182	carbon	0.234	0.274	0.149	0.067
PM02	A09	Inulin	C-Source, polymer	C00368	carbon	0.238	0.24	0.169	0.131
PM02	A10	Laminarin	C-Source, polymer	C00771	carbon	0.172	0.278	0.122	0.068
PM02	A11	Mannan	C-Source, polymer	C00464	carbon	0.176	0.313	0.127	0.108
PM02	A12	Pectin	C-Source, polymer	C00714	carbon	0.213	0.259	0.166	0.127
PM02	B01	N-Acetyl-D-Galactosamine	C-Source, carbohydrate	C01074	carbon	0.17	0.277	0.125	0.124
PM02	B02	N-Acetyl-Neuraminic Acid	C-Source, carboxylic acid	C00270	carbon	0.165	0.295	1.4	0.113
PM02	B03	b-D-Allose	C-Source, carbohydrate	C01487	carbon	0.121	0.226	0.101	0.084
PM02	B04	Amygdalin	C-Source, carbohydrate	C08325	carbon	0.14	0.238	0.136	0.113
PM02	B05	D-Arabinose	C-Source, carbohydrate	C00216	carbon	0.18	0.24	0.124	0.121
PM02	B06	D-Arabitol	C-Source, carbohydrate	C01904	carbon	0.184	0.301	0.124	0.098
PM02	B07	L-Arabitol	C-Source, carbohydrate	C00532	carbon	0.245	0.29	0.134	0.103
PM02	B08	Arbutin	C-Source, carbohydrate	C06186	carbon	0.209	0.308	0.113	0.116
PM02	B09	2-Deoxy-D-Ribose	C-Source, carbohydrate	C01801	carbon	0.223	0.226	0.113	0.084
PM02	B10	i-Erythritol	C-Source, carbohydrate	C00503	carbon	0.208	0.301	0.11	0.112
PM02	B11	D-Fucose	C-Source, carbohydrate	C01018	carbon	0.207	0.315	0.107	0.1
PM02	B12	3-0-b-D-Galacto-pyranosyl-D-Arabinose	C-Source, carbohydrate		carbon	0.221	0.191	0.07	0.074
PM02	C01	Gentiobiose	C-Source, carbohydrate	C08240	carbon	0.19	0.32	0.114	1.321
PM02	C02	L-Glucose	C-Source, carbohydrate		carbon	0.31	0.319	0.119	0.094
PM02	C03	D-Lactitol	C-Source, carbohydrate		carbon	0.202	0.319	0.118	0.103
PM02	C04	D-Lyxose	C-Source, carbohydrate	C08243	carbon	0.191	0.347	0.126	0.12
PM02	C05	Maltitol	C-Source, carbohydrate	G00275	carbon	0.279	0.347	0.121	0.108
PM02	C06	a-Methyl-D-Galactoside	C-Source, carbohydrate		carbon	0.261	0.339	0.112	0.106
PM02	C07	b-Methyl-D-Galactoside	C-Source, carbohydrate	C03619	carbon	0.241	0.344	0.135	0.095
PM02	C08	3-Methyl Glucose	C-Source, carbohydrate		carbon	0.237	0.274	0.101	0.093
PM02	C09	b-Methyl-D-Glucuronic Acid	C-Source, carboxylic acid	C08350	carbon	0.257	0.338	0.135	0.125
PM02	C10	a-Methyl-D-Mannoside	C-Source, carbohydrate		carbon	0.255	0.309	0.137	0.11
PM02	C11	b-Methyl-D-Xyloside	C-Source, carbohydrate		carbon	0.335	0.304	0.109	0.111
PM02	C12	Palatinose	C-Source, carbohydrate	C01742	carbon	0.175	0.172	0.064	0.07
PM02	D01	D-Raffinose	C-Source, carbohydrate	C00492	carbon	0.173	0.199	0.115	0.12
PM02	D02	Salicin	C-Source, carbohydrate	C01451	carbon	0.189	0.311	0.127	0.103
PM02	D03	Sedoheptulosan	C-Source, carbohydrate		carbon	0.26	0.335	0.123	0.112
PM02	D04	L-Sorbose	C-Source, carbohydrate	C00247	carbon	0.304	0.324	0.063	0.11
PM02	D05	Stachyose	C-Source, carbohydrate	C01613	carbon	0.301	0.354	0.121	0.125
PM02	D06	D-Tagatose	C-Source, carbohydrate	C00795	carbon	0.246	0.289	0.067	0.068
PM02	D07	Turanose	C-Source, carbohydrate	G03588	carbon	0.34	0.317	0.12	0.128
PM02	D08	Xylitol	C-Source, carbohydrate	C00379	carbon	0.274	0.333	0.113	0.101
PM02	D09	L-Xylose	C-Source, carbohydrate		carbon	0.215	0.33	0.074	0.119
PM02	D10	g-Amino-Butyric Acid	C-Source, carboxylic acid	C00334	carbon	0.282	0.342	0.117	0.12
PM02	D11	d-Amino-Valeric Acid	C-Source, carboxylic acid	C00431	carbon	0.309	0.314	0.119	0.115
PM02	D12	Butyric Acid	C-Source, carboxylic acid	C00246	carbon	0.194	0.22	0.294	0.185
PM02	E01	Capric Acid	C-Source, carboxylic acid	C01571	carbon	0.202	0.113	0.112	0.074
PM02	E02	Caproic Acid	C-Source, carboxylic acid	C01585	carbon	0.231	0.267	0.091	0.078
PM02	E03	Citraconic Acid	C-Source, carboxylic acid	C02226	carbon	0.291	0.37	0.136	0.111
PM02	E04	D,L-Citramalic Acid	C-Source, carboxylic acid	C00815	carbon	0.319	0.386	0.146	0.119
PM02	E05	Dihydroxy-Fumaric Acid	C-Source, carbohydrate	C00329	carbon	0.274	0.304	0.134	0.079
PM02	E06	2-Hydroxy-Benzoic Acid	C-Source, carboxylic acid	C00805	carbon	0.264	0.294	0.065	0.064
PM02	E07	4-Hydroxy-Benzoic Acid	C-Source, carboxylic acid	C00156	carbon	0.324	0.306	0.09	0.104
PM02	E08	b-Hydroxy-Butyric Acid	C-Source, carboxylic acid	C01089	carbon	0.474	0.438	0.465	0.449
PM02	E09	g-Hydroxy-Butyric Acid	C-Source, carboxylic acid	C00989	carbon	0.295	0.384	0.111	0.095
PM02	E10	b-Hydroxy-Pyruvic Acid	C-Source, carboxylic acid	C00567	carbon	0.242	0.391	0.158	0.163
PM02	E11	Itaconic Acid	C-Source, carboxylic acid	C00490	carbon	0.249	0.265	0.147	0.128
PM02	E12	5-Keto-D-Gluconic Acid	C-Source, carboxylic acid	C01062	carbon	0.186	0.128	0.083	0.074
PM02	F01	D-Lactic Acid Methyl Ester	C-Source, ester		carbon	0.176	0.216	0.164	0.1
PM02	F02	Malonic Acid	C-Source, carboxylic acid	C00383	carbon	0.294	0.318	0.143	0.108
PM02	F03	Melibionic Acid	C-Source, carbohydrate		carbon	0.269	0.316	0.145	0.107
PM02	F04	Oxalic Acid	C-Source, carboxylic acid	C00209	carbon	0.281	0.308	0.064	0.062
PM02	F05	Oxalomalic Acid	C-Source, carboxylic acid	C01990	carbon	0.296	0.334	0.069	0.097
PM02	F06	Quinic Acid	C-Source, carboxylic acid	C00296	carbon	0.338	0.386	0.141	0.102
PM02	F07	D-Ribono-1,4-Lactone	C-Source, carboxylic acid		carbon	0.38	0.365	0.109	0.102
PM02	F08	Sebacic Acid	C-Source, carboxylic acid	C08277	carbon	0.341	0.362	0.098	0.098
PM02	F09	Sorbic Acid	C-Source, carboxylic acid		carbon	0.241	0.374	0.09	0.084
PM02	F10	Succinamic Acid	C-Source, carboxylic acid		carbon	0.291	0.418	0.146	0.128
PM02	F11	D-Tartaric Acid	C-Source, carboxylic acid	C02107	carbon	0.284	0.44	0.068	0.103
PM02	F12	L-Tartaric Acid	C-Source, carboxylic acid	C00898	carbon	0.269	0.207	0.107	0.106
PM02	G01	Acetamide	C-Source, amide	C06244	carbon	0.207	0.202	0.124	0.09
PM02	G02	L-Alaninamide	C-Source, amide		carbon	0.236	0.28	0.143	0.167
PM02	G03	N-Acetyl-L-Glutamic Acid	C-Source, amino acid	C00624	carbon	0.277	0.312	0.116	0.119
PM02	G04	L-Arginine	C-Source, amino acid	C00062	carbon	0.32	0.312	0.165	0.187
PM02	G05	Glycine	C-Source, amino acid	C00037	carbon	0.377	0.254	0.146	0.115
PM02	G06	L-Histidine	C-Source, amino acid	C00135	carbon	0.352	0.345	0.117	0.098
PM02	G07	L-Homoserine	C-Source, amino acid	C00263	carbon	0.326	0.255	0.088	0.112
PM02	G08	4-Hydroxy-L-Proline (trans)	C-Source, amino acid	C01015	carbon	0.327	0.325	0.134	0.094
PM02	G09	L-Isoleucine	C-Source, amino acid	C00407	carbon	0.36	0.416	0.063	0.197
PM02	G10	L-Leucine	C-Source, amino acid	C00123	carbon	0.446	0.322	0.069	0.268
PM02	G11	L-Lysine	C-Source, amino acid	C00047	carbon	0.289	0.283	0.135	0.11
PM02	G12	L-Methionine	C-Source, amino acid	C00073	carbon	0.288	0.202	0.151	0.092
PM02	H01	L-Ornithine	C-Source, amino acid	C00077	carbon	0.165	0.129	0.131	0.102
PM02	H02	L-Phenylalanine	C-Source, amino acid	C00079	carbon	0.347	0.179	0.416	0.061
PM02	H03	L-Pyroglutamic Acid	C-Source, amino acid	C02238	carbon	0.297	0.259	0.118	0.1
PM02	H04	L-Valine	C-Source, amino acid	C00183	carbon	0.294	0.234	0.217	0.164
PM02	H05	D,L-Carnitine	C-Source, carboxylic acid	C00487	carbon	0.229	0.342	0.115	0.062
PM02	H06	Sec-Butylamine	C-Source, amine		carbon	0.3	0.239	0.119	0.092
PM02	H07	D,L-Octopamine	C-Source, amine	C04227	carbon	0.267	0.222	0.101	0.101
PM02	H08	Putrescine	C-Source, amine	C00134	carbon	0.272	0.238	0.117	0.108
PM02	H09	Dihydroxy-Acetone	C-Source, alcohol	C00184	carbon	0.283	0.28	0.179	0.165
PM02	H10	2,3-Butanediol	C-Source, alcohol	C03044	carbon	0.276	0.252	0.14	0.097
PM02	H11	2,3-Butanone	C-Source, alcohol	C00741	carbon	0.226	0.164	0.078	0.076
PM02	H12	3-Hydroxy-2-Butanone	C-Source, alcohol	C00466	carbon	0.239	0.13	0.127	0.092
PM03B	A01	Negative Control	N-Source, Negative control		nitrogen	0.176	0.229	0.159	0.185
PM03B	A02	Ammonia	N-Source, inorganic	C00014	nitrogen	0.847	0.319	1.073	0.869
PM03B	A03	Nitrite	N-Source, inorganic	C00088	nitrogen	0.152	0.151	0.221	0.156
PM03B	A04	Nitrate	N-Source, inorganic	C00244	nitrogen	0.204	0.23	0.202	0.142
PM03B	A05	Urea	N-Source, other	C00086	nitrogen	1.418	0.215	1.11	0.16
PM03B	A06	Biuret	N-Source, other	C06555	nitrogen	0.144	0.18	0.23	0.182
PM03B	A07	L-Alanine	N-Source, amino acid	C00041	nitrogen	1.067	0.34	0.977	1.319
PM03B	A08	L-Arginine	N-Source, amino acid	C00062	nitrogen	1.207	0.344	2.307	1.613
PM03B	A09	L-Asparagine	N-Source, amino acid	C00152	nitrogen	1.43	0.365	2.053	1.867
PM03B	A10	L-Aspartic Acid	N-Source, amino acid	C00049	nitrogen	0.637	0.338	1.08	1.204
PM03B	A11	L-Cysteine	N-Source, amino acid	C00097	nitrogen	0.224	0.209	0.273	0.211
PM03B	A12	L-Glutamic Acid	N-Source, amino acid	C00025	nitrogen	0.733	0.309	0.621	1.206
PM03B	B01	L-Glutamine	N-Source, amino acid	C00064	nitrogen	1.064	0.423	1.337	1.49
PM03B	B02	Glycine	N-Source, amino acid	C00037	nitrogen	0.824	0.283	1.549	1.187
PM03B	B03	L-Histidine	N-Source, amino acid	C00135	nitrogen	0.174	0.197	0.135	0.215
PM03B	B04	L-Isoleucine	N-Source, amino acid	C00407	nitrogen	0.215	0.247	0.267	0.441
PM03B	B05	L-Leucine	N-Source, amino acid	C00123	nitrogen	0.679	0.21	0.755	2.035
PM03B	B06	L-Lysine	N-Source, amino acid	C00047	nitrogen	0.272	0.248	0.559	0.439
PM03B	B07	L-Methionine	N-Source, amino acid	C00073	nitrogen	0.249	0.285	0.418	0.529
PM03B	B08	L-Phenylalanine	N-Source, amino acid	C00079	nitrogen	0.272	0.319	0.74	1.762
PM03B	B09	L-Proline	N-Source, amino acid	C00148	nitrogen	0.557	0.381	1.387	1.921
PM03B	B10	L-Serine	N-Source, amino acid	C00065	nitrogen	1.211	0.38	0.782	1.454
PM03B	B11	L-Threonine	N-Source, amino acid	C00188	nitrogen	0.618	0.366	0.919	0.582
PM03B	B12	L-Tryptophan	N-Source, amino acid	C00078	nitrogen	0.241	0.27	0.19	0.283
PM03B	C01	L-Tyrosine	N-Source, amino acid	C00082	nitrogen	0.361	0.482	0.401	1
PM03B	C02	L-Valine	N-Source, amino acid	C00183	nitrogen	0.254	0.281	0.138	0.593
PM03B	C03	D-Alanine	N-Source, amino acid	C00133	nitrogen	0.229	0.285	0.105	0.135
PM03B	C04	D-Asparagine	N-Source, amino acid	C01905	nitrogen	0.224	0.253	0.118	0.116
PM03B	C05	D-Aspartic Acid	N-Source, amino acid	C00402	nitrogen	0.235	0.295	0.127	0.15
PM03B	C06	D-Glutamic Acid	N-Source, amino acid	C00217	nitrogen	0.226	0.301	0.102	0.091
PM03B	C07	D-Lysine	N-Source, amino acid	C00739	nitrogen	0.252	0.327	0.131	0.13
PM03B	C08	D-Serine	N-Source, amino acid	C00740	nitrogen	0.264	0.264	0.088	0.137
PM03B	C09	D-Valine	N-Source, amino acid	C06417	nitrogen	0.288	0.262	0.314	0.151
PM03B	C10	L-Citrulline	N-Source, amino acid	C00327	nitrogen	1.81	0.28	1.408	0.308
PM03B	C11	L-Homoserine	N-Source, amino acid	C00263	nitrogen	0.298	0.264	0.294	0.211
PM03B	C12	L-Ornithine	N-Source, amino acid	C00077	nitrogen	0.334	0.259	0.424	0.186
PM03B	D01	N-Acetyl-D,L-Glutamic Acid	N-Source, amino acid	C00624	nitrogen	0.167	0.189	0.133	0.143
PM03B	D02	N-Phthaloyl-L-Glutamic Acid	N-Source, amino acid		nitrogen	0.24	0.294	0.103	0.138
PM03B	D03	L-Pyroglutamic Acid	N-Source, amino acid	C02238	nitrogen	0.226	0.3	0.139	0.158
PM03B	D04	Hydroxylamine	N-Source, other	C00192	nitrogen	0.205	0.293	0.092	0.081
PM03B	D05	Methylamine	N-Source, other	C00218	nitrogen	0.247	0.369	0.114	0.125
PM03B	D06	N-Amylamine	N-Source, other		nitrogen	0.26	0.385	0.125	0.131
PM03B	D07	N-Butylamine	N-Source, other		nitrogen	0.281	0.381	0.113	0.138
PM03B	D08	Ethylamine	N-Source, other	C00797	nitrogen	0.288	0.375	0.138	0.129
PM03B	D09	Ethanolamine	N-Source, other	C00189	nitrogen	0.303	0.361	0.195	0.123
PM03B	D10	Ethylenediamine	N-Source, other	C12511	nitrogen	0.299	0.31	0.211	0.116
PM03B	D11	Putrescine	N-Source, other	C00134	nitrogen	0.308	0.327	0.18	0.142
PM03B	D12	Agmatine	N-Source, other	C00179	nitrogen	0.26	0.189	0.194	0.185
PM03B	E01	Histamine	N-Source, other	C00388	nitrogen	0.159	0.183	0.123	0.154
PM03B	E02	b-Phenylethylamine	N-Source, other	C05332	nitrogen	0.27	0.251	0.118	0.115
PM03B	E03	Tyramine	N-Source, other	C00483	nitrogen	0.264	0.252	0.12	0.119
PM03B	E04	Acetamide	N-Source, other	C06244	nitrogen	0.247	0.319	0.135	0.148
PM03B	E05	Formamide	N-Source, other	C00488	nitrogen	0.274	0.422	0.13	0.157
PM03B	E06	Glucuronamide	N-Source, other	D01791	nitrogen	0.288	0.421	0.188	0.275
PM03B	E07	D,L-Lactamide	N-Source, other		nitrogen	0.305	0.372	0.129	0.153
PM03B	E08	D-Glucosamine	N-Source, other	C00329	nitrogen	0.296	0.409	0.128	1.368
PM03B	E09	D-Galactosamine	N-Source, other	C02262	nitrogen	0.295	0.354	0.152	0.147
PM03B	E10	D-Mannosamine	N-Source, other	C03570	nitrogen	0.304	0.315	0.217	0.233
PM03B	E11	N-Acetyl-D-Glucosamine	N-Source, other	C00140	nitrogen	0.308	0.55	0.189	1.41
PM03B	E12	N-Acetyl-D-Galactosamine	N-Source, other	C01074	nitrogen	0.232	0.199	0.209	0.194
PM03B	F01	N-Acetyl-D-Mannosamine	N-Source, other	C00645	nitrogen	0.18	0.158	0.148	0.144
PM03B	F02	Adenine	N-Source, other	C00147	nitrogen	0.219	0.241	0.263	0.083
PM03B	F03	Adenosine	N-Source, other	C00212	nitrogen	1.073	0.361	1.826	1.477
PM03B	F04	Cytidine	N-Source, other	C00475	nitrogen	0.844	0.291	1.115	1.166
PM03B	F05	Cytosine	N-Source, other	C00380	nitrogen	0.278	0.354	0.144	0.126
PM03B	F06	Guanine	N-Source, other	C00242	nitrogen	0.263	0.365	0.247	0.129
PM03B	F07	Guanosine	N-Source, other	C00387	nitrogen	0.621	0.462	0.233	0.15
PM03B	F08	Thymine	N-Source, other	C00178	nitrogen	0.338	0.34	0.211	0.175
PM03B	F09	Thymidine	N-Source, other	C00214	nitrogen	0.325	0.368	0.184	0.158
PM03B	F10	Uracil	N-Source, other	C00106	nitrogen	0.316	0.351	0.209	0.186
PM03B	F11	Uridine	N-Source, other	C00299	nitrogen	0.305	0.333	0.198	0.282
PM03B	F12	Inosine	N-Source, other	C00294	nitrogen	0.209	0.161	0.2	0.308
PM03B	G01	Xanthine	N-Source, other	C00385	nitrogen	0.226	0.344	0.18	0.173
PM03B	G02	Xanthosine	N-Source, other	C01762	nitrogen	0.293	0.237	0.205	0.187
PM03B	G03	Uric Acid	N-Source, other	C00366	nitrogen	0.896	0.343	1.132	0.891
PM03B	G04	Alloxan	N-Source, other	C07599	nitrogen	0.254	0.271	0.308	0.201
PM03B	G05	Allantoin	N-Source, other	C01551	nitrogen	0.29	0.363	0.287	0.156
PM03B	G06	Parabanic Acid	N-Source, other		nitrogen	0.363	0.385	0.332	0.163
PM03B	G07	D,L-a-Amino-N-Butyric Acid	N-Source, other	C02261	nitrogen	0.407	0.371	0.575	0.281
PM03B	G08	g-Amino-N-Butyric Acid	N-Source, other	C00334	nitrogen	0.344	0.343	0.338	0.275
PM03B	G09	e-Amino-N-Caproic Acid	N-Source, other	C02378	nitrogen	0.324	0.317	0.334	0.253
PM03B	G10	D,L-a-Amino-Caprylic Acid	N-Source, other		nitrogen	0.285	0.372	0.107	0.087
PM03B	G11	d-Amino-N-Valeric Acid	N-Source, other	C00431	nitrogen	0.28	0.314	0.25	0.157
PM03B	G12	a-Amino-N-Valeric Acid	N-Source, other	C01826	nitrogen	0.214	0.095	0.229	0.206
PM03B	H01	Ala-Asp	N-Source, peptide	C02871	nitrogen	0.701	0.57	1.132	1.517
PM03B	H02	Ala-Gln	N-Source, peptide		nitrogen	0.958	0.506	1.373	1.276
PM03B	H03	Ala-Glu	N-Source, peptide		nitrogen	1.006	0.486	1.152	1.15
PM03B	H04	Ala-Gly	N-Source, peptide		nitrogen	0.956	0.128	0.735	1.152
PM03B	H05	Ala-His	N-Source, peptide		nitrogen	0.647	0.093	0.798	0.804
PM03B	H06	Ala-Leu	N-Source, peptide	C05035	nitrogen	1.123	0.168	1.186	1.435
PM03B	H07	Ala-Thr	N-Source, peptide		nitrogen	1.276	0.228	1.441	1.568
PM03B	H08	Gly-Asn	N-Source, peptide		nitrogen	1.042	0.117	1.334	1.032
PM03B	H09	Gly-Gln	N-Source, peptide		nitrogen	1.072	0.355	2.075	1.211
PM03B	H10	Gly-Glu	N-Source, peptide		nitrogen	0.986	0.355	1.307	1.044
PM03B	H11	Gly-Met	N-Source, peptide		nitrogen	0.892	0.106	0.86	0.171
PM03B	H12	Met-Ala	N-Source, peptide		nitrogen	0.759	0.075	0.657	0.668
PM04A	A01	Negative Control	P-Source, Negative control		phosphate & sulfur	0.64	0.226	0.889	1.044
PM04A	A02	Phosphate	P-Source, inorganic	C00009	phosphate & sulfur	1.061	0.273	1.276	0.93
PM04A	A03	Pyrophosphate	P-Source, inorganic	C00013	phosphate & sulfur	0.512	0.247	0.843	0.059
PM04A	A04	Trimetaphosphate	P-Source, inorganic	C02466	phosphate & sulfur	1.136	0.252	1.116	1.81
PM04A	A05	Tripolyphosphate	P-Source, inorganic	C00536	phosphate & sulfur	1.108	0.204	0.979	0.054
PM04A	A06	Triethyl Phosphate	P-Source, organic		phosphate & sulfur	1.825	0.328	0.84	1.599
PM04A	A07	Hypophosphite	P-Source, inorganic		phosphate & sulfur	1.079	0.176	0.65	1.144
PM04A	A08	Adenosine- 2ï¾’-Monophosphate	P-Source, organic	C00946	phosphate & sulfur	1.65	0.311	1.149	1.348
PM04A	A09	Adenosine- 3ï¾’-Monophosphate	P-Source, organic	C01367	phosphate & sulfur	0.78	0.241	1.144	1.267
PM04A	A10	Adenosine- 5ï¾’-Monophosphate	P-Source, organic	C00020	phosphate & sulfur	1.212	0.287	1.164	1.146
PM04A	A11	Adenosine- 2ï¾’,3ï¾’-Cyclic Monophosphate	P-Source, organic		phosphate & sulfur	1.052	0.259	1.081	1.015
PM04A	A12	Adenosine- 3ï¾’,5ï¾’-Cyclic Monophosphate	P-Source, organic	C00575	phosphate & sulfur	0.68	0.207	0.977	1.002
PM04A	B01	Thiophosphate	P-Source, inorganic		phosphate & sulfur	0.962	0.249	1.091	0.754
PM04A	B02	Dithiophosphate	P-Source, inorganic		phosphate & sulfur	0.944	0.223	1.211	1.809
PM04A	B03	D,L-a-Glycerol Phosphate	P-Source, organic	C00093	phosphate & sulfur	1.459	0.288	1.651	1.188
PM04A	B04	b-Glycerol Phosphate	P-Source, organic	C02979	phosphate & sulfur	1.534	0.255	1.273	1.526
PM04A	B05	Carbamyl Phosphate	P-Source, organic	C00169	phosphate & sulfur	1.377	0.262	1.28	1.677
PM04A	B06	D-2-Phospho-Glyceric Acid	P-Source, organic	C00631	phosphate & sulfur	1.481	0.333	1.659	1.697
PM04A	B07	D-3-Phospho-Glyceric Acid	P-Source, organic	C00197	phosphate & sulfur	0.946	0.297	1.47	1.002
PM04A	B08	Guanosine- 2ï¾’-Monophosphate	P-Source, organic		phosphate & sulfur	2.057	0.387	1.64	1.834
PM04A	B09	Guanosine- 3ï¾’-Monophosphate	P-Source, organic	C06193	phosphate & sulfur	1.063	0.417	1.829	1.462
PM04A	B10	Guanosine- 5ï¾’-Monophosphate	P-Source, organic	C00144	phosphate & sulfur	1.09	0.391	1.455	1.731
PM04A	B11	Guanosine- 2ï¾’,3ï¾’-Cyclic Monophosphate	P-Source, organic		phosphate & sulfur	1.214	0.408	1.559	1.349
PM04A	B12	Guanosine- 3ï¾’,5ï¾’-Cyclic Monophosphate	P-Source, organic	C00942	phosphate & sulfur	0.177	0.145	0.086	0.066
PM04A	C01	Phosphoenol Pyruvate	P-Source, organic	C00074	phosphate & sulfur	1.469	0.368	0.998	1.443
PM04A	C02	Phospho-Glycolic Acid	P-Source, organic	C00988	phosphate & sulfur	1.458	0.393	1.301	1.735
PM04A	C03	D-Glucose-1-Phosphate	P-Source, organic	C00103	phosphate & sulfur	1.641	0.376	1.518	1.618
PM04A	C04	D-Glucose-6-Phosphate	P-Source, organic	C00092	phosphate & sulfur	1.446	0.458	1.869	1.041
PM04A	C05	2-Deoxy-D-Glucose 6-Phosphate	P-Source, organic	C06369	phosphate & sulfur	1.665	0.391	1.554	1.9
PM04A	C06	D-Glucosamine-6-Phosphate	P-Source, organic	C00352	phosphate & sulfur	1.645	0.367	1.904	1.648
PM04A	C07	6-Phospho-Gluconic Acid	P-Source, organic		phosphate & sulfur	1.426	0.42	1.508	1.072
PM04A	C08	Cytidine- 2ï¾’- Monophosphate	P-Source, organic	C03104	phosphate & sulfur	1.306	0.41	1.829	1.524
PM04A	C09	Cytidine- 3ï¾’- Monophosphate	P-Source, organic	C05822	phosphate & sulfur	1.758	0.385	1.623	1.335
PM04A	C10	Cytidine- 5ï¾’- Monophosphate	P-Source, organic	C00055	phosphate & sulfur	1.701	0.381	1.552	1.232
PM04A	C11	Cytidine- 2ï¾’,3ï¾’-Cyclic Monophosphate	P-Source, organic		phosphate & sulfur	1.614	0.351	1.009	0.89
PM04A	C12	Cytidine- 3ï¾’,5ï¾’-Cyclic Monophosphate	P-Source, organic	C00941	phosphate & sulfur	0.716	0.255	1.014	0.642
PM04A	D01	D-Mannose-1-Phosphate	P-Source, organic	C00636	phosphate & sulfur	0.891	0.333	0.781	0.844
PM04A	D02	D-Mannose-6-Phosphate	P-Source, organic	C00275	phosphate & sulfur	2.001	0.458	0.979	0.778
PM04A	D03	Cysteamine-S-Phosphate	P-Source, organic		phosphate & sulfur	0.922	0.366	1.155	0.755
PM04A	D04	Phospho-L-Arginine	P-Source, organic	C05945	phosphate & sulfur	1.654	0.48	1.911	0.805
PM04A	D05	O-Phospho-D-Serine	P-Source, organic	C02532	phosphate & sulfur	1.662	0.339	1.59	1.119
PM04A	D06	O-Phospho-L-Serine	P-Source, organic	C01005	phosphate & sulfur	1.649	0.446	1.38	1.241
PM04A	D07	O-Phospho-L-Threonine	P-Source, organic		phosphate & sulfur	1.655	0.375	2.524	0.989
PM04A	D08	Uridine- 2ï¾’- Monophosphate	P-Source, organic	C03031	phosphate & sulfur	1.647	0.506	1.243	1.205
PM04A	D09	Uridine- 3ï¾’- Monophosphate	P-Source, organic	C01368	phosphate & sulfur	1.908	0.446	1.016	1.763
PM04A	D10	Uridine- 5ï¾’- Monophosphate	P-Source, organic	C00105	phosphate & sulfur	1.475	0.402	1.654	1.18
PM04A	D11	Uridine- 2ï¾’,3ï¾’- Cyclic Monophosphate	P-Source, organic	C02355	phosphate & sulfur	1.508	0.381	0.884	0.853
PM04A	D12	Uridine- 3ï¾’,5ï¾’- Cyclic Monophosphate	P-Source, organic		phosphate & sulfur	1.073	0.209	1.016	0.92
PM04A	E01	O-Phospho-D-Tyrosine	P-Source, organic	C06501	phosphate & sulfur	0.817	0.233	0.78	1.346
PM04A	E02	O-Phospho-L-Tyrosine	P-Source, organic	C06501	phosphate & sulfur	1.645	0.455	0.931	1.301
PM04A	E03	Phosphocreatine	P-Source, organic	C02305	phosphate & sulfur	1.305	0.476	1.295	1.16
PM04A	E04	Phosphoryl Choline	P-Source, organic	C00588	phosphate & sulfur	1.371	0.531	1.594	1.497
PM04A	E05	O-Phosphoryl-Ethanolamine	P-Source, organic	C00346	phosphate & sulfur	1.185	0.437	0.86	1.23
PM04A	E06	Phosphono Acetic Acid	P-Source, organic	C05682	phosphate & sulfur	1.602	0.414	1.736	0.061
PM04A	E07	2-Aminoethyl Phosphonic Acid	P-Source, organic	C03557	phosphate & sulfur	1.786	0.432	1.37	1.101
PM04A	E08	Methylene Diphosphonic Acid	P-Source, organic		phosphate & sulfur	0.309	0.419	1.09	1.597
PM04A	E09	Thymidine- 3ï¾’-Monophosphate	P-Source, organic		phosphate & sulfur	1.319	0.415	1.039	1.673
PM04A	E10	Thymidine- 5ï¾’-Monophosphate	P-Source, organic	C00364	phosphate & sulfur	1.552	0.4	1.643	1.688
PM04A	E11	Inositol Hexaphosphate	P-Source, organic	C01204	phosphate & sulfur	0.355	0.333	0.102	0.067
PM04A	E12	Thymidine 3ï¾’,5ï¾’- Cyclic Monophosphate	P-Source, organic		phosphate & sulfur	0.717	0.205	1.206	1.22
PM04A	F01	Negative Control	S-Source, Negative control		phosphate & sulfur	0.715	0.263	0.685	1.066
PM04A	F02	Sulfate	S-Source, inorganic	C00059	phosphate & sulfur	2.025	0.474	0.856	1.644
PM04A	F03	Thiosulfate	S-Source, inorganic	C00320	phosphate & sulfur	1.337	0.383	1.374	2.132
PM04A	F04	Tetrathionate	S-Source, inorganic	C02084	phosphate & sulfur	1.399	0.402	1.731	1.75
PM04A	F05	Thiophosphate	S-Source, inorganic		phosphate & sulfur	1.101	0.369	0.998	0.749
PM04A	F06	Dithiophosphate	S-Source, inorganic		phosphate & sulfur	1.906	0.392	1.149	0.877
PM04A	F07	L-Cysteine	S-Source, organic	C00097	phosphate & sulfur	1.253	0.385	1.111	1.771
PM04A	F08	D-Cysteine	S-Source, organic	C00793	phosphate & sulfur	1.312	0.372	1.732	1.062
PM04A	F09	L-Cysteinyl-Glycine	S-Source, organic		phosphate & sulfur	1.162	0.415	1.478	1.164
PM04A	F10	L-Cysteic Acid	S-Source, organic	C00506	phosphate & sulfur	1.433	0.441	1.02	1.282
PM04A	F11	Cysteamine	S-Source, organic	C01678	phosphate & sulfur	1.6	0.472	0.84	0.817
PM04A	F12	L-Cysteine Sulfinic Acid	S-Source, organic	C00606	phosphate & sulfur	0.721	0.204	1.075	0.719
PM04A	G01	N-Acetyl-L-Cysteine	S-Source, organic	C06809	phosphate & sulfur	0.966	0.217	0.822	1.552
PM04A	G02	S-Methyl-L-Cysteine	S-Source, organic	C03540	phosphate & sulfur	1.413	0.394	0.948	1.222
PM04A	G03	Cystathionine	S-Source, organic	C00542	phosphate & sulfur	1.147	0.382	2.031	1.35
PM04A	G04	Lanthionine	S-Source, organic		phosphate & sulfur	1.436	0.446	1.841	1.925
PM04A	G05	Glutathione	S-Source, organic	C00051	phosphate & sulfur	1.13	0.405	0.706	1.288
PM04A	G06	D,L-Ethionine	S-Source, organic	C11227	phosphate & sulfur	0.28	0.277	0.302	1.739
PM04A	G07	L-Methionine	S-Source, organic	C00073	phosphate & sulfur	1.633	0.36	1.882	0.978
PM04A	G08	D-Methionine	S-Source, organic	C00855	phosphate & sulfur	1.149	0.389	1.537	1.007
PM04A	G09	Glycyl-L-Methionine	S-Source, organic		phosphate & sulfur	1.302	0.447	1.378	0.809
PM04A	G10	N-Acetyl-D,L-Methionine	S-Source, organic	C02712	phosphate & sulfur	1.577	0.422	1.124	0.89
PM04A	G11	L-Methionine Sulfoxide	S-Source, organic	C02989	phosphate & sulfur	1.512	0.467	1.42	0.983
PM04A	G12	L-Methionine Sulfone	S-Source, organic		phosphate & sulfur	0.752	0.092	1.2	0.999
PM04A	H01	L-Djenkolic Acid	S-Source, organic	C08275	phosphate & sulfur	0.748	0.218	0.988	0.751
PM04A	H02	Thiourea	S-Source, organic	C14415	phosphate & sulfur	1.652	0.164	1.026	0.936
PM04A	H03	1-Thio-b-D-Glucose	S-Source, organic		phosphate & sulfur	0.771	0.18	1.062	0.829
PM04A	H04	D,L-Lipoamide	S-Source, organic	C00248	phosphate & sulfur	0.393	0.094	0.602	1.399
PM04A	H05	Taurocholic Acid	S-Source, organic	C05122	phosphate & sulfur	0.464	0.177	0.869	0.881
PM04A	H06	Taurine	S-Source, organic	C00245	phosphate & sulfur	1.024	0.137	1.779	0.633
PM04A	H07	Hypotaurine	S-Source, organic	C00519	phosphate & sulfur	1.02	0.156	1.291	0.876
PM04A	H08	p-Amino Benzene Sulfonic Acid	S-Source, organic	C00568	phosphate & sulfur	1.474	0.122	1.981	0.741
PM04A	H09	Butane Sulfonic Acid	S-Source, organic		phosphate & sulfur	1.01	0.147	2.128	0.722
PM04A	H10	2-Hydroxyethane Sulfonic Acid	S-Source, organic	C05123	phosphate & sulfur	0.993	0.191	0.686	0.71
PM04A	H11	Methane Sulfonic Acid	S-Source, organic	C11145	phosphate & sulfur	0.778	0.193	0.988	1.088
PM04A	H12	Tetramethylene Sulfone	S-Source, organic		phosphate & sulfur	0.642	0.189	0.677	0.675
PM05	A01	Negative Control	Nutritional supplement, Negative control		nutrient stimulation	1.054	0.177	0.576	0.828
PM05	A02	Positive Control	Nutritional supplement, Positive control		nutrient stimulation	2.79	0.367	1.866	1.162
PM05	A03	L-Alanine	Nutritional supplement	C00041	nutrient stimulation	1.12	0.192	1.38	0.908
PM05	A04	L-Arginine	Nutritional supplement	C00062	nutrient stimulation	1.193	0.187	1.539	0.935
PM05	A05	L-Asparagine	Nutritional supplement	C00152	nutrient stimulation	1.054	0.134	1.393	0.895
PM05	A06	L-Aspartic Acid	Nutritional supplement	C00049	nutrient stimulation	1.311	0.125	0.995	0.883
PM05	A07	L-Cysteine	Nutritional supplement	C00097	nutrient stimulation	1.384	0.123	0.946	0.821
PM05	A08	L-Glutamic Acid	Nutritional supplement	C00025	nutrient stimulation	1.192	0.148	0.683	0.774
PM05	A09	Adenosine-3ï¾’,5ï¾’-Cyclic Monophosphate	Nutritional supplement	C00575	nutrient stimulation	1.065	0.145	0.711	0.771
PM05	A10	Adenine	Nutritional supplement	C00147	nutrient stimulation	0.943	0.187	0.733	0.904
PM05	A11	Adenosine	Nutritional supplement	C00212	nutrient stimulation	0.836	0.178	0.762	1.066
PM05	A12	2`-Deoxy-Adenosine	Nutritional supplement	C00559	nutrient stimulation	0.6	0.091	0.941	0.814
PM05	B01	L-Glutamine	Nutritional supplement	C00064	nutrient stimulation	1.468	0.222	0.858	0.884
PM05	B02	Glycine	Nutritional supplement	C00037	nutrient stimulation	2.015	0.248	1.271	1.054
PM05	B03	L-Histidine	Nutritional supplement	C00135	nutrient stimulation	1.637	0.215	1.338	1.128
PM05	B04	L-Isoleucine	Nutritional supplement	C00407	nutrient stimulation	1.419	0.256	1.218	1.536
PM05	B05	L-Leucine	Nutritional supplement	C00123	nutrient stimulation	1.303	0.209	1.774	1.138
PM05	B06	L-Lysine	Nutritional supplement	C00047	nutrient stimulation	1.625	0.327	1.747	1.372
PM05	B07	L-Methionine	Nutritional supplement	C00073	nutrient stimulation	1.815	0.259	1.062	1.612
PM05	B08	L-Phenylalanine	Nutritional supplement	C00079	nutrient stimulation	1.778	0.219	0.997	1.434
PM05	B09	Guanosine-3ï¾’,5ï¾’-Cyclic Monophosphate	Nutritional supplement	C00942	nutrient stimulation	1.651	0.245	0.879	0.923
PM05	B10	Guanine	Nutritional supplement	C00242	nutrient stimulation	1.32	0.238	2.079	1.108
PM05	B11	Guanosine	Nutritional supplement	C00387	nutrient stimulation	0.882	0.285	1.899	1.07
PM05	B12	2`-Deoxy-Guanosine	Nutritional supplement	C00330	nutrient stimulation	0.64	0.11	1.926	0.05
PM05	C01	L-Proline	Nutritional supplement	C00148	nutrient stimulation	1.685	0.204	0.908	0.98
PM05	C02	L-Serine	Nutritional supplement	C00065	nutrient stimulation	2.004	0.323	1.303	1.312
PM05	C03	L-Threonine	Nutritional supplement	C00188	nutrient stimulation	2.177	0.337	1.253	0.986
PM05	C04	L-Tryptophan	Nutritional supplement	C00078	nutrient stimulation	1.5	0.334	2.147	1.146
PM05	C05	L-Tyrosine	Nutritional supplement	C00082	nutrient stimulation	1.398	0.336	1.573	0.896
PM05	C06	L-Valine	Nutritional supplement	C00183	nutrient stimulation	1.965	0.368	1.837	1.047
PM05	C07	L-Isoleucine + L-Valine	Nutritional supplement		nutrient stimulation	1.841	0.357	1.592	1.161
PM05	C08	4-Hydroxy L-Proline (trans)	Nutritional supplement	C01015	nutrient stimulation	1.907	0.279	1.413	1.144
PM05	C09	(5) 4-Amino-Imidazole-4(5)-Carboxamide	Nutritional supplement	C04051	nutrient stimulation	1.154	0.248	1.153	0.892
PM05	C10	Hypoxanthine	Nutritional supplement	C00262	nutrient stimulation	1.535	0.281	1.489	1.334
PM05	C11	Inosine	Nutritional supplement	C00294	nutrient stimulation	1.746	0.279	2.161	0.78
PM05	C12	2`-Deoxy-Inosine	Nutritional supplement	C05512	nutrient stimulation	0.895	0.12	0.937	1.013
PM05	D01	L-Ornithine	Nutritional supplement	C00077	nutrient stimulation	2.002	0.204	1.04	1.14
PM05	D02	L-Citrulline	Nutritional supplement	C00327	nutrient stimulation	2.018	0.338	1.555	1.104
PM05	D03	Chorismic Acid	Nutritional supplement	C00251	nutrient stimulation	1.884	0.388	1.569	1.288
PM05	D04	Shikimic Acid (-)	Nutritional supplement	C00493	nutrient stimulation	1.972	0.34	2.047	1.096
PM05	D05	L-Homoserine Lactone	Nutritional supplement		nutrient stimulation	1.504	0.396	1.637	1.267
PM05	D06	D-Alanine	Nutritional supplement	C00133	nutrient stimulation	2.005	0.383	1.941	1.54
PM05	D07	D-Aspartic Acid	Nutritional supplement	C00402	nutrient stimulation	1.993	0.362	1.063	1.097
PM05	D08	D-Glutamic Acid	Nutritional supplement	C00217	nutrient stimulation	1.446	0.318	1.438	1.315
PM05	D09	D,L-Diamino-Pimelic Acid	Nutritional supplement	C00680	nutrient stimulation	1.435	0.276	1.629	0.967
PM05	D10	Cytosine	Nutritional supplement	C00380	nutrient stimulation	1.513	0.241	1.858	1.203
PM05	D11	Cytidine	Nutritional supplement	C00475	nutrient stimulation	1.59	0.261	1.953	1.459
PM05	D12	2`-Deoxy-Cytidine	Nutritional supplement	C00881	nutrient stimulation	1.205	0.128	1.326	0.946
PM05	E01	Putrescine	Nutritional supplement	C00134	nutrient stimulation	1.444	0.17	0.993	0.671
PM05	E02	Spermidine	Nutritional supplement	C00315	nutrient stimulation	2.081	0.334	1.434	0.773
PM05	E03	Spermine	Nutritional supplement	C00750	nutrient stimulation	2.327	0.352	1.49	1.107
PM05	E04	Pyridoxine	Nutritional supplement	C00314	nutrient stimulation	2.302	0.372	1.425	0.947
PM05	E05	Pyridoxal	Nutritional supplement	C00250	nutrient stimulation	1.539	0.37	1.886	1.325
PM05	E06	Pyridoxamine	Nutritional supplement	C00534	nutrient stimulation	2.002	0.379	1.85	1.12
PM05	E07	b-Alanine	Nutritional supplement	C00099	nutrient stimulation	1.667	0.39	1.888	1.092
PM05	E08	D-Pantothenic Acid	Nutritional supplement	C00864	nutrient stimulation	1.432	0.336	1.368	1.457
PM05	E09	Orotic Acid	Nutritional supplement	C00295	nutrient stimulation	1.051	0.227	0.599	0.915
PM05	E10	Uracil	Nutritional supplement	C00106	nutrient stimulation	1.258	0.267	2.369	0.692
PM05	E11	Uridine	Nutritional supplement	C00299	nutrient stimulation	1.717	0.262	1.853	0.904
PM05	E12	2`-Deoxy-Uridine	Nutritional supplement	C00526	nutrient stimulation	1.213	0.128	1.437	1.475
PM05	F01	Quinolinic Acid	Nutritional supplement	C03722	nutrient stimulation	1.27	0.158	0.906	0.712
PM05	F02	Nicotinic Acid	Nutritional supplement	C00253	nutrient stimulation	1.448	0.3	1.314	0.721
PM05	F03	Nicotinamide	Nutritional supplement	C00153	nutrient stimulation	2.068	0.362	1.622	1.15
PM05	F04	b-Nicotinamide Adenine Dinucleotide	Nutritional supplement	C00003	nutrient stimulation	1.631	0.353	1.819	1.048
PM05	F05	d-Amino-Levulinic Acid	Nutritional supplement	C00431	nutrient stimulation	1.419	0.349	1.745	1.23
PM05	F06	Hematin	Nutritional supplement		nutrient stimulation	2.301	0.356	1.76	1.566
PM05	F07	Deferoxamine Mesylate	Nutritional supplement	C06940	nutrient stimulation	1.895	0.397	1.433	0.967
PM05	F08	D-(+)-Glucose	Nutritional supplement	C00031	nutrient stimulation	2.108	0.344	1.821	1.131
PM05	F09	N-Acetyl D-Glucosamine	Nutritional supplement	C00140	nutrient stimulation	1.74	0.319	1.807	1.053
PM05	F10	Thymine	Nutritional supplement	C00178	nutrient stimulation	1.691	0.269	1.654	0.849
PM05	F11	Glutathione (reduced form)	Nutritional supplement	C00051	nutrient stimulation	1.873	0.23	1.905	0.837
PM05	F12	Thymidine	Nutritional supplement	C00214	nutrient stimulation	0.977	0.143	0.997	0.981
PM05	G01	Oxaloacetic Acid	Nutritional supplement	C00036	nutrient stimulation	1.24	0.224	1.011	1.181
PM05	G02	D-Biotin	Nutritional supplement	C00120	nutrient stimulation	1.438	0.253	1.412	0.963
PM05	G03	Cyano-Cobalamine	Nutritional supplement	C02823	nutrient stimulation	1.853	0.279	1.349	0.792
PM05	G04	p-Amino-Benzoic Acid	Nutritional supplement	C00568	nutrient stimulation	1.949	0.279	1.546	0.875
PM05	G05	Folic Acid	Nutritional supplement	C00504	nutrient stimulation	1.576	0.297	1.808	1.123
PM05	G06	Inosine + Thiamine	Nutritional supplement		nutrient stimulation	2.065	0.316	2.207	1.148
PM05	G07	Thiamine	Nutritional supplement	C00378	nutrient stimulation	1.728	0.336	2.304	1.11
PM05	G08	Thiamine Pyrophosphate	Nutritional supplement	C00068	nutrient stimulation	1.731	0.307	1.876	0.894
PM05	G09	Riboflavin	Nutritional supplement	C00255	nutrient stimulation	1.853	0.246	1.87	0.851
PM05	G10	Pyrrolo-Quinoline Quinone	Nutritional supplement	C00113	nutrient stimulation	1.547	0.262	1.284	0.658
PM05	G11	Menadione	Nutritional supplement	C05377	nutrient stimulation	1.773	0.243	1.837	0.819
PM05	G12	m-Inositol	Nutritional supplement	C00137	nutrient stimulation	1.03	0.132	1.754	0.851
PM05	H01	Butyric Acid	Nutritional supplement	C00246	nutrient stimulation	1.111	0.146	0.972	0.643
PM05	H02	D,L-a-Hydroxy-Butyric Acid	Nutritional supplement	C05984	nutrient stimulation	1.776	0.111	0.987	0.963
PM05	H03	a-Keto-Butyric Acid	Nutritional supplement	C00109	nutrient stimulation	1.226	0.131	1.041	1.084
PM05	H04	Caprylic Acid	Nutritional supplement	C06423	nutrient stimulation	1.796	0.115	0.953	0.881
PM05	H05	D,L-a-Lipoic Acid (oxidized form)	Nutritional supplement	C00725	nutrient stimulation	1.165	0.109	1.122	0.986
PM05	H06	D,L-Mevalonic Acid	Nutritional supplement	C02104	nutrient stimulation	1.209	0.097	1.202	0.912
PM05	H07	D,L-Carnitine	Nutritional supplement	C00487	nutrient stimulation	1.428	0.111	1.014	0.763
PM05	H08	Choline	Nutritional supplement	C00114	nutrient stimulation	1.209	0.1	1.027	0.98
PM05	H09	Tween 20	Nutritional supplement	C11624	nutrient stimulation	1.747	0.094	1.01	0.747
PM05	H10	Tween 40	Nutritional supplement		nutrient stimulation	1.75	0.095	2.348	0.693
PM05	H11	Tween 60	Nutritional supplement		nutrient stimulation	1.228	0.1	2.493	1.154
PM05	H12	Tween 80	Nutritional supplement	C11625	nutrient stimulation	0.991	0.097	0.981	0.796
PM06	A01	Negative Control	N-Source, Negative control		nitrogen peptides	0.09	0.163	0.185	0.149
PM06	A02	L-Glutamine	N-Source, amino acid	C00064	nitrogen peptides	1.848	0.396	1.673	1.927
PM06	A03	Ala-Ala	N-Source, peptide		nitrogen peptides	0.773	0.079	1.011	1.038
PM06	A04	Ala-Arg	N-Source, peptide	C05034	nitrogen peptides	2.323	0.36	1.496	0.99
PM06	A05	Ala-Asn	N-Source, peptide		nitrogen peptides	1.129	0.28	1.301	1.215
PM06	A06	Ala-Glu	N-Source, peptide		nitrogen peptides	1.006	0.499	0.771	0.785
PM06	A07	Ala-Gly	N-Source, peptide		nitrogen peptides	0.628	0.188	1.018	0.94
PM06	A08	Ala-His	N-Source, peptide		nitrogen peptides	0.621	0.089	0.619	0.774
PM06	A09	Ala-Leu	N-Source, peptide	C05035	nitrogen peptides	1.086	0.191	0.687	0.553
PM06	A10	Ala-Lys	N-Source, peptide	C05036	nitrogen peptides	0.808	0.099	1.128	0.88
PM06	A11	Ala-Phe	N-Source, peptide		nitrogen peptides	0.799	0.232	0.521	0.813
PM06	A12	Ala-Pro	N-Source, peptide		nitrogen peptides	0.594	0.468	0.98	0.711
PM06	B01	Ala-Ser	N-Source, peptide		nitrogen peptides	0.64	0.068	1.079	1.513
PM06	B02	Ala-Thr	N-Source, peptide		nitrogen peptides	0.7	0.226	1.175	1.161
PM06	B03	Ala-Trp	N-Source, peptide	C02732	nitrogen peptides	0.629	0.32	0.478	1.075
PM06	B04	Ala-Tyr	N-Source, peptide	C05039	nitrogen peptides	1.122	0.49	1.75	1.213
PM06	B05	Arg-Ala	N-Source, peptide		nitrogen peptides	2.259	0.402	1.755	1.62
PM06	B06	Arg-Arg	N-Source, peptide	C05034	nitrogen peptides	2.131	0.259	1.987	1.679
PM06	B07	Arg-Asp	N-Source, peptide	C02871	nitrogen peptides	2.257	0.374	2.629	1.544
PM06	B08	Arg-Gln	N-Source, peptide		nitrogen peptides	2.194	0.505	1.596	1.123
PM06	B09	Arg-Glu	N-Source, peptide		nitrogen peptides	2.288	0.45	2.079	1.205
PM06	B10	Arg-Ile	N-Source, peptide		nitrogen peptides	1.827	0.319	1.516	1.404
PM06	B11	Arg-Leu	N-Source, peptide	C05035	nitrogen peptides	2.191	0.215	2.66	1.042
PM06	B12	Arg-Lys	N-Source, peptide	C05036	nitrogen peptides	1.981	0.121	1.561	0.911
PM06	C01	Arg-Met	N-Source, peptide		nitrogen peptides	2.199	0.121	2.368	1.686
PM06	C02	Arg-Phe	N-Source, peptide		nitrogen peptides	2.633	0.446	2.42	1.805
PM06	C03	Arg-Ser	N-Source, peptide		nitrogen peptides	2.66	0.541	1.563	1.584
PM06	C04	Arg-Trp	N-Source, peptide	C02732	nitrogen peptides	1.111	0.565	0.957	1.877
PM06	C05	Arg-Tyr	N-Source, peptide	C05039	nitrogen peptides	2.579	0.407	2.158	1.668
PM06	C06	Arg-Val	N-Source, peptide		nitrogen peptides	1.942	0.464	2.76	1.966
PM06	C07	Asn-Glu	N-Source, peptide		nitrogen peptides	1.358	0.68	1.027	1.64
PM06	C08	Asn-Val	N-Source, peptide		nitrogen peptides	1.319	0.205	1.398	1.164
PM06	C09	Asp-Asp	N-Source, peptide	C02871	nitrogen peptides	0.406	0.349	0.631	0.741
PM06	C10	Asp-Glu	N-Source, peptide		nitrogen peptides	0.325	0.321	0.508	1.095
PM06	C11	Asp-Leu	N-Source, peptide	C05035	nitrogen peptides	0.982	0.232	0.774	1.516
PM06	C12	Asp-Lys	N-Source, peptide	C05036	nitrogen peptides	1.127	0.061	0.739	0.781
PM06	D01	Asp-Phe	N-Source, peptide		nitrogen peptides	0.489	0.37	0.691	1.697
PM06	D02	Asp-Trp	N-Source, peptide	C02732	nitrogen peptides	0.408	0.323	0.437	0.618
PM06	D03	Asp-Val	N-Source, peptide		nitrogen peptides	0.602	0.47	1.116	1.601
PM06	D04	Cys-Gly	N-Source, peptide		nitrogen peptides	0.552	0.259	0.851	0.323
PM06	D05	Gln-Gln	N-Source, peptide		nitrogen peptides	1.163	0.707	1.734	2.063
PM06	D06	Gln-Gly	N-Source, peptide		nitrogen peptides	1.201	0.56	2.42	1.971
PM06	D07	Glu-Asp	N-Source, peptide	C02871	nitrogen peptides	0.313	0.402	0.528	0.303
PM06	D08	Glu-Glu	N-Source, peptide		nitrogen peptides	0.349	0.365	0.383	0.69
PM06	D09	Glu-Gly	N-Source, peptide		nitrogen peptides	0.988	0.513	0.934	1.591
PM06	D10	Glu-Ser	N-Source, peptide		nitrogen peptides	0.617	0.465	0.604	0.655
PM06	D11	Glu-Trp	N-Source, peptide	C02732	nitrogen peptides	0.413	0.305	0.343	0.878
PM06	D12	Glu-Tyr	N-Source, peptide	C05039	nitrogen peptides	0.582	0.328	0.572	0.919
PM06	E01	Glu-Val	N-Source, peptide		nitrogen peptides	0.363	0.391	0.575	1.477
PM06	E02	Gly-Ala	N-Source, peptide		nitrogen peptides	0.754	0.352	1.293	1.226
PM06	E03	Gly-Arg	N-Source, peptide	C05034	nitrogen peptides	1.692	0.45	2.739	0.872
PM06	E04	Gly-Cys	N-Source, peptide		nitrogen peptides	0.794	0.305	0.959	0.559
PM06	E05	Gly-Gly	N-Source, peptide		nitrogen peptides	0.343	0.259	1.065	0.088
PM06	E06	Gly-His	N-Source, peptide		nitrogen peptides	0.742	0.233	1.083	0.391
PM06	E07	Gly-Leu	N-Source, peptide	C05035	nitrogen peptides	0.862	0.278	1.135	0.758
PM06	E08	Gly-Lys	N-Source, peptide	C05036	nitrogen peptides	0.887	0.251	1.231	0.867
PM06	E09	Gly-Met	N-Source, peptide		nitrogen peptides	0.835	0.231	0.849	0.316
PM06	E10	Gly-Phe	N-Source, peptide		nitrogen peptides	0.809	0.215	0.781	0.42
PM06	E11	Gly-Pro	N-Source, peptide		nitrogen peptides	0.793	0.41	0.753	1.51
PM06	E12	Gly-Ser	N-Source, peptide		nitrogen peptides	0.632	0.065	0.804	0.142
PM06	F01	Gly-Thr	N-Source, peptide		nitrogen peptides	0.578	0.063	0.826	0.084
PM06	F02	Gly-Trp	N-Source, peptide	C02732	nitrogen peptides	0.473	0.32	0.583	0.755
PM06	F03	Gly-Tyr	N-Source, peptide	C05039	nitrogen peptides	0.944	0.359	1.021	0.993
PM06	F04	Gly-Val	N-Source, peptide		nitrogen peptides	0.904	0.258	0.808	0.371
PM06	F05	His-Asp	N-Source, peptide	C02871	nitrogen peptides	1.058	0.229	0.877	2.535
PM06	F06	His-Gly	N-Source, peptide		nitrogen peptides	0.738	0.235	0.924	0.45
PM06	F07	His-Leu	N-Source, peptide	C05035	nitrogen peptides	0.837	0.275	1.171	0.707
PM06	F08	His-Lys	N-Source, peptide	C05036	nitrogen peptides	1.469	0.254	1.01	1.775
PM06	F09	His-Met	N-Source, peptide		nitrogen peptides	0.371	0.247	0.298	0.135
PM06	F10	His-Pro	N-Source, peptide		nitrogen peptides	0.77	0.42	0.638	0.815
PM06	F11	His-Ser	N-Source, peptide		nitrogen peptides	0.477	0.162	0.8	0.087
PM06	F12	His-Trp	N-Source, peptide	C02732	nitrogen peptides	0.13	0.148	0.383	0.608
PM06	G01	His-Tyr	N-Source, peptide	C05039	nitrogen peptides	0.566	0.164	0.782	1.371
PM06	G02	His-Val	N-Source, peptide		nitrogen peptides	0.259	0.09	0.427	0.903
PM06	G03	Ile-Ala	N-Source, peptide		nitrogen peptides	1.017	0.237	0.959	1.041
PM06	G04	Ile-Arg	N-Source, peptide	C05034	nitrogen peptides	1.334	0.254	1.598	0.893
PM06	G05	Ile-Gln	N-Source, peptide		nitrogen peptides	1.098	0.472	0.98	1.833
PM06	G06	Ile-Gly	N-Source, peptide		nitrogen peptides	0.761	0.215	0.618	0.226
PM06	G07	Ile-His	N-Source, peptide		nitrogen peptides	0.699	0.273	0.351	0.905
PM06	G08	Ile-Ile	N-Source, peptide		nitrogen peptides	0.325	0.259	0.223	0.477
PM06	G09	Ile-Met	N-Source, peptide		nitrogen peptides	0.354	0.189	0.224	0.122
PM06	G10	Ile-Phe	N-Source, peptide		nitrogen peptides	0.34	0.176	0.266	0.918
PM06	G11	Ile-Pro	N-Source, peptide		nitrogen peptides	0.223	0.149	0.331	1.671
PM06	G12	Ile-Ser	N-Source, peptide		nitrogen peptides	0.504	0.151	0.62	0.903
PM06	H01	Ile-Trp	N-Source, peptide	C02732	nitrogen peptides	0.113	0.214	0.238	0.313
PM06	H02	Ile-Tyr	N-Source, peptide	C05039	nitrogen peptides	0.292	0.21	0.505	1.106
PM06	H03	Ile-Val	N-Source, peptide		nitrogen peptides	0.242	0.161	0.332	0.594
PM06	H04	Leu-Ala	N-Source, peptide		nitrogen peptides	0.938	0.175	0.943	0.579
PM06	H05	Leu-Arg	N-Source, peptide	C05034	nitrogen peptides	1.175	0.097	1.603	1.067
PM06	H06	Leu-Asp	N-Source, peptide	C02871	nitrogen peptides	0.551	0.144	0.642	1.671
PM06	H07	Leu-Glu	N-Source, peptide		nitrogen peptides	0.626	0.14	0.716	0.807
PM06	H08	Leu-Gly	N-Source, peptide		nitrogen peptides	0.65	0.087	0.625	1.067
PM06	H09	Leu-Ile	N-Source, peptide		nitrogen peptides	0.456	0.079	0.624	1.548
PM06	H10	Leu-Leu	N-Source, peptide	C05035	nitrogen peptides	0.581	0.071	0.611	0.39
PM06	H11	Leu-Met	N-Source, peptide		nitrogen peptides	0.341	0.097	0.551	1.595
PM06	H12	Leu-Phe	N-Source, peptide		nitrogen peptides	0.515	0.066	0.54	0.643
PM07	A01	Negative Control	N-Source, Negative control		nitrogen peptides	0.1	0.143	0.184	0.217
PM07	A02	L-Glutamine	N-Source, amino acid	C00064	nitrogen peptides	2.795	0.378	1.224	0.813
PM07	A03	Leu-Ser	N-Source, peptide		nitrogen peptides	1.024	0.278	2.459	0.864
PM07	A04	Leu-Trp	N-Source, peptide	C02732	nitrogen peptides	0.272	0.088	1.102	1.053
PM07	A05	Leu-Val	N-Source, peptide		nitrogen peptides	0.824	0.249	0.877	2.068
PM07	A06	Lys-Ala	N-Source, peptide		nitrogen peptides	1.019	0.05	1.227	0.878
PM07	A07	Lys-Arg	N-Source, peptide	C05034	nitrogen peptides	2.569	0.133	1.924	1.193
PM07	A08	Lys-Glu	N-Source, peptide		nitrogen peptides	1.02	0.197	0.77	0.751
PM07	A09	Lys-Ile	N-Source, peptide		nitrogen peptides	1.22	0.066	1.239	1.248
PM07	A10	Lys-Leu	N-Source, peptide	C05035	nitrogen peptides	1.484	0.054	1.237	1.129
PM07	A11	Lys-Lys	N-Source, peptide	C05036	nitrogen peptides	0.564	0.052	0.975	1.177
PM07	A12	Lys-Phe	N-Source, peptide		nitrogen peptides	0.662	0.185	0.753	1.649
PM07	B01	Lys-Pro	N-Source, peptide		nitrogen peptides	0.71	0.183	1.082	0.923
PM07	B02	Lys-Ser	N-Source, peptide		nitrogen peptides	2.03	0.135	2.576	1.334
PM07	B03	Lys-Thr	N-Source, peptide		nitrogen peptides	1.54	0.343	1.466	1.287
PM07	B04	Lys-Trp	N-Source, peptide	C02732	nitrogen peptides	0.245	0.208	0.763	0.411
PM07	B05	Lys-Tyr	N-Source, peptide	C05039	nitrogen peptides	2.038	0.197	1.542	1.508
PM07	B06	Lys-Val	N-Source, peptide		nitrogen peptides	1.645	0.141	1.489	1.219
PM07	B07	Met-Arg	N-Source, peptide	C05034	nitrogen peptides	2.5	0.157	1.897	1.496
PM07	B08	Met-Asp	N-Source, peptide	C02871	nitrogen peptides	0.422	0.29	0.981	1.581
PM07	B09	Met-Gln	N-Source, peptide		nitrogen peptides	1.421	0.318	1.879	0.979
PM07	B10	Met-Glu	N-Source, peptide		nitrogen peptides	0.36	0.288	0.823	0.831
PM07	B11	Met-Gly	N-Source, peptide		nitrogen peptides	0.673	0.129	0.731	0.214
PM07	B12	Met-His	N-Source, peptide		nitrogen peptides	0.241	0.146	0.53	1.202
PM07	C01	Met-Ile	N-Source, peptide		nitrogen peptides	0.172	0.06	0.314	0.094
PM07	C02	Met-Leu	N-Source, peptide	C05035	nitrogen peptides	1.13	0.228	0.901	1.457
PM07	C03	Met-Lys	N-Source, peptide	C05036	nitrogen peptides	1.28	0.181	0.952	0.13
PM07	C04	Met-Met	N-Source, peptide		nitrogen peptides	0.21	0.201	0.251	0.084
PM07	C05	Met-Phe	N-Source, peptide		nitrogen peptides	0.253	0.248	0.401	0.836
PM07	C06	Met-Pro	N-Source, peptide		nitrogen peptides	0.538	0.304	0.605	1.07
PM07	C07	Met-Trp	N-Source, peptide	C02732	nitrogen peptides	0.24	0.26	0.352	0.358
PM07	C08	Met-Val	N-Source, peptide		nitrogen peptides	0.417	0.234	0.64	0.902
PM07	C09	Phe-Ala	N-Source, peptide		nitrogen peptides	1.095	0.349	1.253	1.104
PM07	C10	Phe-Gly	N-Source, peptide		nitrogen peptides	1.047	0.196	1.665	0.167
PM07	C11	Phe-Ile	N-Source, peptide		nitrogen peptides	0.408	0.143	0.605	1.455
PM07	C12	Phe-Phe	N-Source, peptide		nitrogen peptides	0.138	0.187	0.415	1.197
PM07	D01	Phe-Pro	N-Source, peptide		nitrogen peptides	0.286	0.304	0.774	1.883
PM07	D02	Phe-Ser	N-Source, peptide		nitrogen peptides	1.153	0.303	0.688	1.061
PM07	D03	Phe-Trp	N-Source, peptide	C02732	nitrogen peptides	0.168	0.264	0.228	0.343
PM07	D04	Pro-Ala	N-Source, peptide		nitrogen peptides	0.919	0.46	2.542	0.87
PM07	D05	Pro-Asp	N-Source, peptide	C02871	nitrogen peptides	0.195	0.3	0.469	0.442
PM07	D06	Pro-Gln	N-Source, peptide		nitrogen peptides	1.728	0.827	1.229	0.832
PM07	D07	Pro-Gly	N-Source, peptide		nitrogen peptides	1.836	0.486	1.291	0.667
PM07	D08	Pro-Hyp	N-Source, peptide		nitrogen peptides	0.226	0.301	0.128	0.142
PM07	D09	Pro-Leu	N-Source, peptide	C05035	nitrogen peptides	1.106	0.339	0.955	1.099
PM07	D10	Pro-Phe	N-Source, peptide		nitrogen peptides	0.43	0.448	0.964	1.202
PM07	D11	Pro-Pro	N-Source, peptide		nitrogen peptides	0.763	0.154	0.51	0.915
PM07	D12	Pro-Tyr	N-Source, peptide	C05039	nitrogen peptides	0.625	0.386	0.667	0.873
PM07	E01	Ser-Ala	N-Source, peptide		nitrogen peptides	0.802	0.053	1.005	0.924
PM07	E02	Ser-Gly	N-Source, peptide		nitrogen peptides	1.256	0.219	0.892	0.075
PM07	E03	Ser-His	N-Source, peptide		nitrogen peptides	1.004	0.226	1.042	0.861
PM07	E04	Ser-Leu	N-Source, peptide	C05035	nitrogen peptides	0.84	0.528	0.853	0.863
PM07	E05	Ser-Met	N-Source, peptide		nitrogen peptides	0.848	0.245	0.774	0.315
PM07	E06	Ser-Phe	N-Source, peptide		nitrogen peptides	0.904	0.461	0.733	0.767
PM07	E07	Ser-Pro	N-Source, peptide		nitrogen peptides	1.007	0.932	1.745	0.756
PM07	E08	Ser-Ser	N-Source, peptide		nitrogen peptides	0.25	0.249	2.546	0.076
PM07	E09	Ser-Tyr	N-Source, peptide	C05039	nitrogen peptides	1.315	0.498	1.956	0.584
PM07	E10	Ser-Val	N-Source, peptide		nitrogen peptides	0.864	0.224	0.826	0.617
PM07	E11	Thr-Ala	N-Source, peptide		nitrogen peptides	1.005	0.177	1.06	0.572
PM07	E12	Thr-Arg	N-Source, peptide	C05034	nitrogen peptides	2.11	0.186	1.55	0.863
PM07	F01	Thr-Glu	N-Source, peptide		nitrogen peptides	0.559	0.405	0.777	1.358
PM07	F02	Thr-Gly	N-Source, peptide		nitrogen peptides	0.839	0.169	0.995	0.084
PM07	F03	Thr-Leu	N-Source, peptide	C05035	nitrogen peptides	1.042	0.197	1.13	0.648
PM07	F04	Thr-Met	N-Source, peptide		nitrogen peptides	0.721	0.225	0.867	0.082
PM07	F05	Thr-Pro	N-Source, peptide		nitrogen peptides	0.702	0.409	0.759	0.719
PM07	F06	Trp-Ala	N-Source, peptide		nitrogen peptides	0.448	0.281	0.484	0.821
PM07	F07	Trp-Arg	N-Source, peptide	C05034	nitrogen peptides	1.05	0.333	0.798	1
PM07	F08	Trp-Asp	N-Source, peptide	C02871	nitrogen peptides	0.302	0.281	0.622	0.086
PM07	F09	Trp-Glu	N-Source, peptide		nitrogen peptides	0.649	0.262	0.594	1.073
PM07	F10	Trp-Gly	N-Source, peptide		nitrogen peptides	0.249	0.182	0.296	0.084
PM07	F11	Trp-Leu	N-Source, peptide	C05035	nitrogen peptides	0.756	0.15	0.631	0.783
PM07	F12	Trp-Lys	N-Source, peptide	C05036	nitrogen peptides	0.491	0.058	0.463	0.433
PM07	G01	Trp-Phe	N-Source, peptide		nitrogen peptides	0.2	0.185	0.225	1.083
PM07	G02	Trp-Ser	N-Source, peptide		nitrogen peptides	0.356	0.072	0.506	0.295
PM07	G03	Trp-Trp	N-Source, peptide	C02732	nitrogen peptides	0.501	0.313	0.208	0.434
PM07	G04	Trp-Tyr	N-Source, peptide	C05039	nitrogen peptides	0.525	0.353	0.563	0.671
PM07	G05	Tyr-Ala	N-Source, peptide		nitrogen peptides	1.015	0.474	1.965	0.749
PM07	G06	Tyr-Gln	N-Source, peptide		nitrogen peptides	1.416	0.536	1.235	0.874
PM07	G07	Tyr-Glu	N-Source, peptide		nitrogen peptides	1.112	0.556	1.094	0.687
PM07	G08	Tyr-Gly	N-Source, peptide		nitrogen peptides	0.843	0.434	0.785	1.002
PM07	G09	Tyr-His	N-Source, peptide		nitrogen peptides	0.863	0.294	0.929	0.487
PM07	G10	Tyr-Leu	N-Source, peptide	C05035	nitrogen peptides	1.071	0.259	1.284	0.933
PM07	G11	Tyr-Lys	N-Source, peptide	C05036	nitrogen peptides	1.568	0.139	1.047	0.696
PM07	G12	Tyr-Phe	N-Source, peptide		nitrogen peptides	0.436	0.353	0.666	0.538
PM07	H01	Tyr-Trp	N-Source, peptide	C02732	nitrogen peptides	0.266	0.201	0.581	1.031
PM07	H02	Tyr-Tyr	N-Source, peptide	C05039	nitrogen peptides	0.686	0.275	1.093	0.906
PM07	H03	Val-Arg	N-Source, peptide	C05034	nitrogen peptides	1.41	0.203	1.737	1.03
PM07	H04	Val-Asn	N-Source, peptide		nitrogen peptides	0.862	0.107	1.991	0.526
PM07	H05	Val-Asp	N-Source, peptide	C02871	nitrogen peptides	0.41	0.27	0.671	0.292
PM07	H06	Val-Gly	N-Source, peptide		nitrogen peptides	0.654	0.07	0.605	0.088
PM07	H07	Val-His	N-Source, peptide		nitrogen peptides	0.451	0.064	0.576	0.231
PM07	H08	Val-Ile	N-Source, peptide		nitrogen peptides	0.286	0.229	0.402	1.181
PM07	H09	Val-Leu	N-Source, peptide	C05035	nitrogen peptides	0.87	0.181	0.644	0.375
PM07	H10	Val-Tyr	N-Source, peptide	C05039	nitrogen peptides	0.517	0.302	0.731	0.716
PM07	H11	Val-Val	N-Source, peptide		nitrogen peptides	0.152	0.102	0.307	0.139
PM07	H12	g-Glu-Gly	N-Source, peptide		nitrogen peptides	0.349	0.196	0.663	0.275
PM08	A01	Negative Control	N-Source, Negative control		nitrogen peptides	0.098	0.189	0.172	0.165
PM08	A02	L-Glutamine	N-Source, amino acid	C00064	nitrogen peptides	1.128	0.43	1.004	0.805
PM08	A03	Ala-Asp	N-Source, peptide	C02871	nitrogen peptides	0.569	0.623	0.649	0.888
PM08	A04	Ala-Gln	N-Source, peptide		nitrogen peptides	0.93	0.637	1.278	1.184
PM08	A05	Ala-lle	N-Source, peptide		nitrogen peptides	0.578	0.296	0.596	0.549
PM08	A06	Ala-Met	N-Source, peptide		nitrogen peptides	0.476	0.088	0.529	0.658
PM08	A07	Ala-Val	N-Source, peptide		nitrogen peptides	0.571	0.219	0.752	0.355
PM08	A08	Asp-Ala	N-Source, peptide		nitrogen peptides	0.622	0.614	0.854	0.374
PM08	A09	Asp-Gln	N-Source, peptide		nitrogen peptides	0.912	0.604	0.919	0.367
PM08	A10	Asp-Gly	N-Source, peptide		nitrogen peptides	0.58	0.388	0.689	0.369
PM08	A11	Glu-Ala	N-Source, peptide		nitrogen peptides	0.569	0.574	0.647	0.069
PM08	A12	Gly-Asn	N-Source, peptide		nitrogen peptides	0.932	0.091	1.126	0.763
PM08	B01	Gly-Asp	N-Source, peptide	C02871	nitrogen peptides	0.456	0.415	0.64	0.845
PM08	B02	Gly-lle	N-Source, peptide		nitrogen peptides	0.533	0.109	0.641	0.526
PM08	B03	His-Ala	N-Source, peptide		nitrogen peptides	0.629	0.12	0.755	0.618
PM08	B04	His-Glu	N-Source, peptide		nitrogen peptides	0.885	0.468	0.882	1.044
PM08	B05	His-His	N-Source, peptide		nitrogen peptides	0.164	0.092	0.125	0.352
PM08	B06	Ile-Asn	N-Source, peptide		nitrogen peptides	0.811	0.203	1.56	0.811
PM08	B07	Ile-Leu	N-Source, peptide	C05035	nitrogen peptides	0.618	0.215	0.565	0.889
PM08	B08	Leu-Asn	N-Source, peptide		nitrogen peptides	1.105	0.348	2.246	0.572
PM08	B09	Leu-His	N-Source, peptide		nitrogen peptides	0.953	0.229	0.836	0.42
PM08	B10	Leu-Pro	N-Source, peptide		nitrogen peptides	0.543	0.228	0.61	0.476
PM08	B11	Leu-Tyr	N-Source, peptide	C05039	nitrogen peptides	0.737	0.221	0.886	0.548
PM08	B12	Lys-Asp	N-Source, peptide	C02871	nitrogen peptides	0.812	0.179	0.89	0.723
PM08	C01	Lys-Gly	N-Source, peptide		nitrogen peptides	0.965	0.055	1.232	1.147
PM08	C02	Lys-Met	N-Source, peptide		nitrogen peptides	0.612	0.12	0.895	0.323
PM08	C03	Met-Thr	N-Source, peptide		nitrogen peptides	0.482	0.18	0.629	0.363
PM08	C04	Met-Tyr	N-Source, peptide	C05039	nitrogen peptides	0.436	0.395	0.786	0.836
PM08	C05	Phe-Asp	N-Source, peptide	C02871	nitrogen peptides	0.474	0.354	0.551	1.616
PM08	C06	Phe-Glu	N-Source, peptide		nitrogen peptides	0.391	0.486	0.471	0.962
PM08	C07	Gln-Glu	N-Source, peptide		nitrogen peptides	0.528	0.487	0.533	0.765
PM08	C08	Phe-Met	N-Source, peptide		nitrogen peptides	0.37	0.182	0.379	0.128
PM08	C09	Phe-Tyr	N-Source, peptide	C05039	nitrogen peptides	0.559	0.484	0.994	0.759
PM08	C10	Phe-Val	N-Source, peptide		nitrogen peptides	0.527	0.252	0.686	0.759
PM08	C11	Pro-Arg	N-Source, peptide	C05034	nitrogen peptides	1.34	0.477	1.434	0.663
PM08	C12	Pro-Asn	N-Source, peptide		nitrogen peptides	0.801	0.186	2.08	0.671
PM08	D01	Pro-Glu	N-Source, peptide		nitrogen peptides	0.24	0.311	0.573	0.791
PM08	D02	Pro-lle	N-Source, peptide		nitrogen peptides	0.22	0.438	0.425	1.106
PM08	D03	Pro-Lys	N-Source, peptide	C05036	nitrogen peptides	0.766	0.364	0.829	0.943
PM08	D04	Pro-Ser	N-Source, peptide		nitrogen peptides	0.768	0.751	1.62	0.691
PM08	D05	Pro-Trp	N-Source, peptide	C02732	nitrogen peptides	0.228	0.305	0.332	0.298
PM08	D06	Pro-Val	N-Source, peptide		nitrogen peptides	0.47	0.489	0.53	1.337
PM08	D07	Ser-Asn	N-Source, peptide		nitrogen peptides	1.203	0.397	1.358	0.823
PM08	D08	Ser-Asp	N-Source, peptide	C02871	nitrogen peptides	0.783	0.804	0.812	1.028
PM08	D09	Ser-Gln	N-Source, peptide		nitrogen peptides	1.063	0.864	2.381	0.983
PM08	D10	Ser-Glu	N-Source, peptide		nitrogen peptides	0.79	0.735	0.721	0.8
PM08	D11	Thr-Asp	N-Source, peptide	C02871	nitrogen peptides	0.726	0.432	0.771	0.738
PM08	D12	Thr-Gln	N-Source, peptide		nitrogen peptides	1.066	0.258	1.361	0.639
PM08	E01	Thr-Phe	N-Source, peptide		nitrogen peptides	0.447	0.182	0.556	0.836
PM08	E02	Thr-Ser	N-Source, peptide		nitrogen peptides	0.512	0.103	0.738	0.128
PM08	E03	Trp-Val	N-Source, peptide		nitrogen peptides	0.262	0.194	0.341	0.496
PM08	E04	Tyr-lle	N-Source, peptide		nitrogen peptides	0.518	0.577	0.668	0.7
PM08	E05	Tyr-Val	N-Source, peptide		nitrogen peptides	0.733	0.595	0.632	0.959
PM08	E06	Val-Ala	N-Source, peptide		nitrogen peptides	0.852	0.447	0.735	0.731
PM08	E07	Val-Gln	N-Source, peptide		nitrogen peptides	1.022	0.824	2.018	1.305
PM08	E08	Val-Glu	N-Source, peptide		nitrogen peptides	0.372	0.513	0.304	0.888
PM08	E09	Val-Lys	N-Source, peptide	C05036	nitrogen peptides	0.925	0.242	1.27	0.748
PM08	E10	Val-Met	N-Source, peptide		nitrogen peptides	0.342	0.209	0.264	0.757
PM08	E11	Val-Phe	N-Source, peptide		nitrogen peptides	0.447	0.238	0.386	0.909
PM08	E12	Val-Pro	N-Source, peptide		nitrogen peptides	0.399	0.421	0.513	0.474
PM08	F01	Val-Ser	N-Source, peptide		nitrogen peptides	0.528	0.394	0.529	0.652
PM08	F02	b-Ala-Ala	N-Source, peptide		nitrogen peptides	0.124	0.057	0.174	0.095
PM08	F03	b-Ala-Gly	N-Source, peptide		nitrogen peptides	0.18	0.178	0.127	0.106
PM08	F04	b-Ala-His	N-Source, peptide		nitrogen peptides	0.198	0.201	0.114	0.099
PM08	F05	Met-b-Ala	N-Source, peptide		nitrogen peptides	0.181	0.211	0.139	0.082
PM08	F06	b-Ala-Phe	N-Source, peptide		nitrogen peptides	0.243	0.236	0.137	0.089
PM08	F07	D-Ala-D-Ala	N-Source, peptide		nitrogen peptides	0.217	0.312	0.112	0.127
PM08	F08	D-Ala-Gly	N-Source, peptide		nitrogen peptides	0.278	0.241	0.304	0.099
PM08	F09	D-Ala-Leu	N-Source, peptide	C05035	nitrogen peptides	0.491	0.238	0.55	0.225
PM08	F10	D-Leu-D-Leu	N-Source, peptide		nitrogen peptides	0.254	0.241	0.134	0.138
PM08	F11	D-Leu-Gly	N-Source, peptide		nitrogen peptides	0.182	0.197	0.27	0.21
PM08	F12	D-Leu-Tyr	N-Source, peptide	C05039	nitrogen peptides	0.08	0.177	0.187	0.276
PM08	G01	g-Glu-Gly	N-Source, peptide		nitrogen peptides	0.538	0.237	0.641	0.495
PM08	G02	g-D-Glu-Gly	N-Source, peptide		nitrogen peptides	0.073	0.104	0.189	0.183
PM08	G03	Gly-D-Ala	N-Source, peptide		nitrogen peptides	0.136	0.136	0.231	0.178
PM08	G04	Gly-D-Asp	N-Source, peptide		nitrogen peptides	0.175	0.107	0.156	0.144
PM08	G05	Gly-D-Ser	N-Source, peptide		nitrogen peptides	0.182	0.133	0.141	0.161
PM08	G06	Gly-D-Thr	N-Source, peptide		nitrogen peptides	0.187	0.139	0.145	0.109
PM08	G07	Gly-D-Val	N-Source, peptide		nitrogen peptides	0.214	0.155	0.137	0.119
PM08	G08	Leu-b-Ala	N-Source, peptide		nitrogen peptides	0.557	0.163	0.489	0.486
PM08	G09	Leu-D-Leu	N-Source, peptide		nitrogen peptides	0.253	0.219	0.456	0.39
PM08	G10	Phe-b-Ala	N-Source, peptide		nitrogen peptides	0.22	0.124	0.342	0.081
PM08	G11	Ala-Ala-Ala	N-Source, peptide		nitrogen peptides	1.322	0.062	1.269	0.789
PM08	G12	D-Ala-Gly-Gly	N-Source, peptide		nitrogen peptides	0.115	0.225	0.387	0.277
PM08	H01	Gly-Gly-Ala	N-Source, peptide		nitrogen peptides	0.769	0.424	0.932	0.477
PM08	H02	Gly-Gly-D-Leu	N-Source, peptide		nitrogen peptides	0.429	0.199	0.545	0.245
PM08	H03	Gly-Gly-Gly	N-Source, peptide		nitrogen peptides	0.74	0.24	0.805	0.094
PM08	H04	Gly-Gly-lle	N-Source, peptide		nitrogen peptides	0.829	0.111	0.776	0.515
PM08	H05	Gly-Gly-Leu	N-Source, peptide	C05035	nitrogen peptides	0.744	0.196	0.894	1.015
PM08	H06	Gly-Gly-Phe	N-Source, peptide		nitrogen peptides	0.864	0.099	0.666	0.272
PM08	H07	Val-Tyr-Val	N-Source, peptide		nitrogen peptides	0.587	0.373	0.668	1.256
PM08	H08	Gly-Phe-Phe	N-Source, peptide		nitrogen peptides	0.636	0.218	0.769	0.884
PM08	H09	Leu-Gly-Gly	N-Source, peptide		nitrogen peptides	0.821	0.124	0.877	0.116
PM08	H10	Leu-Leu-Leu	N-Source, peptide	C05035	nitrogen peptides	0.81	0.108	0.65	0.854
PM08	H11	Phe-Gly-Gly	N-Source, peptide		nitrogen peptides	0.861	0.173	0.98	0.076
PM08	H12	Tyr-Gly-Gly	N-Source, peptide		nitrogen peptides	0.741	0.219	0.937	0.116
PM09	A01	1% NaCl	osmotic sensitivity, NaCl	C13563	osmolytes & ph	1.865	2.609	2.405	3.155
PM09	A02	2% NaCl	osmotic sensitivity, NaCl	C13563	osmolytes & ph	1.95	2.561	2.171	2.852
PM09	A03	3% NaCl	osmotic sensitivity, NaCl	C13563	osmolytes & ph	1.296	2.199	2.571	2.954
PM09	A04	4% NaCl	osmotic sensitivity, NaCl	C13563	osmolytes & ph	0.759	2.247	1.533	3.061
PM09	A05	5% NaCl	osmotic sensitivity, NaCl	C13563	osmolytes & ph	0.451	1.841	1.001	3.133
PM09	A06	5.5% NaCl	osmotic sensitivity, NaCl	C13563	osmolytes & ph	0.234	1.628	0.983	2.967
PM09	A07	6% NaCl	osmotic sensitivity, NaCl	C13563	osmolytes & ph	0.275	1.42	1.303	2.165
PM09	A08	6.5% NaCl	osmotic sensitivity, NaCl	C13563	osmolytes & ph	0.214	1.423	1.563	2.898
PM09	A09	7% NaCl	osmotic sensitivity, NaCl	C13563	osmolytes & ph	0.118	0.844	1	2.429
PM09	A10	8% NaCl	osmotic sensitivity, NaCl	C13563	osmolytes & ph	0.091	0.641	0.833	1.791
PM09	A11	9% NaCl	osmotic sensitivity, NaCl	C13563	osmolytes & ph	0.091	0.36	0.494	1.856
PM09	A12	10% NaCl	osmotic sensitivity, NaCl	C13563	osmolytes & ph	0.096	0.299	0.557	2.116
PM09	B01	6% NaCl	osmotic sensitivity, NaCl control		osmolytes & ph	0.319	1.183	1.512	2.613
PM09	B02	6% NaCl + Betaine	osmolyte, betaine	C00719	osmolytes & ph	0.234	1.554	0.732	2.968
PM09	B03	6% NaCl + N-N Dimethyl Glycine	osmolyte, dimethylglycine	C01026	osmolytes & ph	0.237	1.654	1.721	1.839
PM09	B04	6% NaCl + Sarcosine	osmolyte, sarcosine	C00213	osmolytes & ph	0.202	1.095	0.945	2.42
PM09	B05	6% NaCl + Dimethyl Sulphonyl Propionate	osmolyte, dimethyl sulphonyl propionate		osmolytes & ph	0.347	1.635	1.105	2.743
PM09	B06	6% NaCl + MOPS	osmolyte, MOPS		osmolytes & ph	0.135	0.859	0.936	3.202
PM09	B07	6% NaCl + Ectoine	osmolyte, ectoine	C06231	osmolytes & ph	0.269	1.159	0.763	2.249
PM09	B08	6% NaCl + Choline	osmolyte, choline	C00114	osmolytes & ph	0.248	1.533	0.957	2.404
PM09	B09	6% NaCl + Phosphorylcholine	osmolyte, phosphorylcholine	C00588	osmolytes & ph	0.272	1.246	1.32	2.141
PM09	B10	6% NaCl + Creatine	osmolyte, creatine	C00300	osmolytes & ph	0.265	1.123	0.835	2.508
PM09	B11	6% NaCl + Creatinine	osmolyte, creatinine	C00791	osmolytes & ph	0.201	0.876	1.343	2.453
PM09	B12	6% NaCl + L-Carnitine	osmolyte, carnitine	C00318	osmolytes & ph	0.138	0.977	0.932	2.576
PM09	C01	6% NaCl + KCl	osmolyte, KCl	C13567	osmolytes & ph	0.253	0.803	0.647	2.244
PM09	C02	6% NaCl + L-Proline	osmolyte, proline	C00148	osmolytes & ph	0.395	1.578	1.028	1.97
PM09	C03	6% NaCl + N-Acetyl-L-Glutamine	osmolyte, acetyl glutamine		osmolytes & ph	0.27	1.321	0.855	2.338
PM09	C04	6% NaCl + ?-Glutamic Acid	osmolyte, b-glutamate		osmolytes & ph	0.286	1.534	0.874	2.509
PM09	C05	6% NaCl + ?ï¾–Amino-N-Butyric Acid	osmolyte, g-amino butyric acid		osmolytes & ph	0.385	1.459	1.053	2.523
PM09	C06	6% NaCl + Glutathione	osmolyte, glutathione	C00051	osmolytes & ph	0.279	1.09	1.013	3.296
PM09	C07	6% NaCl + Glycerol	osmolyte, glycerol	C00116	osmolytes & ph	0.321	0.952	0.75	2.375
PM09	C08	6% NaCl + Trehalose	osmolyte, trehalose	C01083	osmolytes & ph	0.295	1.527	0.919	2.506
PM09	C09	6% NaCl + Trimethylamine-N-Oxide	osmolyte, trimethylamine-N-oxide	C01104	osmolytes & ph	0.343	1.055	0.81	2.517
PM09	C10	6% NaCl + Trimethylamine	osmolyte, trimethylamine	C00565	osmolytes & ph	0.334	1.019	0.677	2.658
PM09	C11	6% NaCl + Octopine	osmolyte, octopine	C04137	osmolytes & ph	0.348	1.064	0.874	2.51
PM09	C12	6% NaCl + Trigonelline	osmolyte, trigonelline	C01004	osmolytes & ph	0.174	0.89	0.902	2.617
PM09	D01	3% Potassium Chloride	osmotic sensitivity, KCl	C13567	osmolytes & ph	1.509	1.345	1.045	2.045
PM09	D02	4% Potassium Chloride	osmotic sensitivity, KCl	C13567	osmolytes & ph	0.798	0.566	1.365	2.073
PM09	D03	5% Potassium Chloride	osmotic sensitivity, KCl	C13567	osmolytes & ph	0.883	0.28	0.652	1.814
PM09	D04	6% Potassium Chloride	osmotic sensitivity, KCl	C13567	osmolytes & ph	0.621	0.236	1.507	1.715
PM09	D05	2% Sodium Sulfate	osmotic sensitivity, Na2SO4	C13199	osmolytes & ph	0.774	3.097	1.315	3.065
PM09	D06	3% Sodium Sulfate	osmotic sensitivity, Na2SO4	C13199	osmolytes & ph	0.52	2.505	0.28	3.141
PM09	D07	4% Sodium Sulfate	osmotic sensitivity, Na2SO4	C13199	osmolytes & ph	0.365	2.27	0.125	2.775
PM09	D08	5% Sodium Sulfate	osmotic sensitivity, Na2SO4	C13199	osmolytes & ph	0.223	2.677	0.119	1.795
PM09	D09	5% Ethylene Glycol	osmotic sensitivity, ethylene glycol	C01380	osmolytes & ph	2.127	2.663	1.849	2.371
PM09	D10	10% Ethylene Glycol	osmotic sensitivity, ethylene glycol	C01380	osmolytes & ph	1.719	2.528	2.511	2.252
PM09	D11	15% Ethylene Glycol	osmotic sensitivity, ethylene glycol	C01380	osmolytes & ph	1.748	1.276	2.285	2.296
PM09	D12	20% Ethylene Glycol	osmotic sensitivity, ethylene glycol	C01380	osmolytes & ph	1.398	0.683	2.429	2.022
PM09	E01	1% Sodium Formate	osmotic sensitivity, sodium formate		osmolytes & ph	2.326	1.887	2.088	2.006
PM09	E02	2% Sodium Formate	osmotic sensitivity, sodium formate		osmolytes & ph	0.101	0.094	2.453	1.689
PM09	E03	3% Sodium Formate	osmotic sensitivity, sodium formate		osmolytes & ph	0.092	0.103	0.237	0.111
PM09	E04	4% Sodium Formate	osmotic sensitivity, sodium formate		osmolytes & ph	0.092	0.098	0.13	0.11
PM09	E05	5% Sodium Formate	osmotic sensitivity, sodium formate		osmolytes & ph	0.095	0.09	0.196	0.115
PM09	E06	6% Sodium Formate	osmotic sensitivity, sodium formate		osmolytes & ph	0.105	0.098	0.233	0.121
PM09	E07	2% Urea	osmotic sensitivity, urea	C00086	osmolytes & ph	0.458	0.496	0.717	2.356
PM09	E08	3% Urea	osmotic sensitivity, urea	C00086	osmolytes & ph	0.325	0.178	0.458	1.439
PM09	E09	4% Urea	osmotic sensitivity, urea	C00086	osmolytes & ph	0.292	0.135	0.461	0.427
PM09	E10	5% Urea	osmotic sensitivity, urea	C00086	osmolytes & ph	0.239	0.097	0.13	0.095
PM09	E11	6% Urea	osmotic sensitivity, urea	C00086	osmolytes & ph	0.163	0.096	0.098	0.1
PM09	E12	7% Urea	osmotic sensitivity, urea	C00086	osmolytes & ph	0.091	0.081	0.1	0.115
PM09	F01	1% Sodium Lactate	osmotic sensitivity, sodium lactate	C13960	osmolytes & ph	2.705	2.31	2.645	2.181
PM09	F02	2% Sodium Lactate	osmotic sensitivity, sodium lactate	C13960	osmolytes & ph	2.492	1.684	2.219	1.975
PM09	F03	3% Sodium Lactate	osmotic sensitivity, sodium lactate	C13960	osmolytes & ph	0.079	0.081	0.108	0.098
PM09	F04	4% Sodium Lactate	osmotic sensitivity, sodium lactate	C13960	osmolytes & ph	0.082	0.087	0.103	1.85
PM09	F05	5% Sodium Lactate	osmotic sensitivity, sodium lactate	C13960	osmolytes & ph	0.084	0.082	0.103	0.103
PM09	F06	6% Sodium Lactate	osmotic sensitivity, sodium lactate	C13960	osmolytes & ph	0.081	0.079	0.104	0.099
PM09	F07	7% Sodium Lactate	osmotic sensitivity, sodium lactate	C13960	osmolytes & ph	0.161	0.078	0.121	0.092
PM09	F08	8% Sodium Lactate	osmotic sensitivity, sodium lactate	C13960	osmolytes & ph	0.19	0.081	0.101	0.096
PM09	F09	9% Sodium Lactate	osmotic sensitivity, sodium lactate	C13960	osmolytes & ph	0.244	0.077	0.094	0.129
PM09	F10	10% Sodium Lactate	osmotic sensitivity, sodium lactate	C13960	osmolytes & ph	0.244	0.077	0.093	0.118
PM09	F11	11% Sodium Lactate	osmotic sensitivity, sodium lactate	C13960	osmolytes & ph	0.133	0.076	0.099	0.09
PM09	F12	12% Sodium Lactate	osmotic sensitivity, sodium lactate	C13960	osmolytes & ph	0.076	0.075	0.171	0.093
PM09	G01	20mM Sodium Phosphate pH 7	osmotic sensitivity, sodium phosphate		osmolytes & ph	2.619	2.644	2.641	2.519
PM09	G02	50mM Sodium Phosphate pH 7	osmotic sensitivity, sodium phosphate		osmolytes & ph	1.554	2.701	2.863	2.883
PM09	G03	100mM Sodium Phosphate pH 7	osmotic sensitivity, sodium phosphate		osmolytes & ph	2.069	2.764	2.127	2.418
PM09	G04	200mM Sodium Phosphate pH 7	osmotic sensitivity, sodium phosphate		osmolytes & ph	1.227	1.773	0.105	2.191
PM09	G05	20mM Sodium Benzoate pH 5.2	toxicity, benzoate	D02277	osmolytes & ph	0.094	0.095	2.78	1.914
PM09	G06	50mM Sodium Benzoate pH 5.2	toxicity, benzoate	D02277	osmolytes & ph	0.098	0.098	0.115	0.12
PM09	G07	100mM Sodium Benzoate pH 5.2	toxicity, benzoate	D02277	osmolytes & ph	0.092	0.095	0.112	0.185
PM09	G08	200mM Sodium Benzoate pH 5.2	toxicity, benzoate	D02277	osmolytes & ph	0.09	0.095	0.103	0.102
PM09	G09	10mM Ammonium Sulfate pH 8	toxicity, ammonia		osmolytes & ph	1.489	2.551	2.229	2.798
PM09	G10	20mM Ammonium Sulfate pH 8	toxicity, ammonia		osmolytes & ph	1.297	2.541	2.506	2.139
PM09	G11	50mM Ammonium Sulfate pH 8	toxicity, ammonia		osmolytes & ph	1.407	2.375	2.64	2.326
PM09	G12	100mM Ammonium Sulfate pH 8	toxicity, ammonia		osmolytes & ph	1.024	1.686	1.099	2.725
PM09	H01	10mM Sodium Nitrate	toxicity, nitrate	C00244	osmolytes & ph	2.526	2.669	2.375	1.968
PM09	H02	20mM Sodium Nitrate	toxicity, nitrate	C00244	osmolytes & ph	1.842	2.563	2.346	2.436
PM09	H03	40mM Sodium Nitrate	toxicity, nitrate	C00244	osmolytes & ph	1.754	2.517	1.932	2.505
PM09	H04	60mM Sodium Nitrate	toxicity, nitrate	C00244	osmolytes & ph	1.563	2.142	2.397	2.318
PM09	H05	80mM Sodium Nitrate	toxicity, nitrate	C00244	osmolytes & ph	1.724	2.111	2.313	2.636
PM09	H06	100mM Sodium Nitrate	toxicity, nitrate	C00244	osmolytes & ph	0.227	1.506	2.61	2.322
PM09	H07	10mM Sodium Nitrite	toxicity, nitrite	C00088	osmolytes & ph	0.103	0.626	2.349	2.367
PM09	H08	20mM Sodium Nitrite	toxicity, nitrite	C00088	osmolytes & ph	0.103	0.105	2.848	2.453
PM09	H09	40mM Sodium Nitrite	toxicity, nitrite	C00088	osmolytes & ph	0.104	0.102	0.097	0.109
PM09	H10	60mM Sodium Nitrite	toxicity, nitrite	C00088	osmolytes & ph	0.101	0.103	0.134	0.093
PM09	H11	80mM Sodium Nitrite	toxicity, nitrite	C00088	osmolytes & ph	0.096	0.096	0.097	0.089
PM09	H12	100mM Sodium Nitrite	toxicity, nitrite	C00088	osmolytes & ph	0.098	0.092	0.094	0.108
PM10	A01	pH 3.5	pH, growth at 3.5		osmolytes & ph	0.082	0.086	0.093	0.095
PM10	A02	pH 4	pH, growth at 4		osmolytes & ph	0.087	0.087	0.087	0.094
PM10	A03	pH 4.5	pH, growth at 4.5		osmolytes & ph	0.087	0.086	0.084	0.107
PM10	A04	pH 5	pH, growth at 5		osmolytes & ph	0.172	2.454	2.203	3.008
PM10	A05	pH 5.5	pH, growth at 5.5		osmolytes & ph	1.798	2.916	2.325	3.003
PM10	A06	pH 6	pH, growth at 6		osmolytes & ph	2.154	2.547	2.337	2.741
PM10	A07	pH 7	pH, growth at 7		osmolytes & ph	1.876	2.361	2.504	2.803
PM10	A08	pH 8	pH, growth at 8		osmolytes & ph	2.053	2.219	2.059	2.381
PM10	A09	pH 8.5	pH, growth at 8.5		osmolytes & ph	1.753	2.325	1.604	2.633
PM10	A10	pH 9	pH, growth at 9		osmolytes & ph	1.821	2.078	2.258	2.557
PM10	A11	pH 9.5	pH, growth at 9.5		osmolytes & ph	1.759	1.225	1.397	2.338
PM10	A12	pH 10	pH, growth at 10		osmolytes & ph	1.804	0.945	2.607	2.605
PM10	B01	pH 4.5	pH, decarboxylase control		osmolytes & ph	0.089	0.088	0.102	0.102
PM10	B02	pH 4.5 + L-Alanine	pH, decarboxylase	C00041	osmolytes & ph	0.085	0.085	0.085	0.099
PM10	B03	pH 4.5 + L-Arginine	pH, decarboxylase	C00062	osmolytes & ph	0.078	0.076	0.156	0.096
PM10	B04	pH 4.5 + L-Asparagine	pH, decarboxylase	C00152	osmolytes & ph	0.081	0.094	0.081	0.105
PM10	B05	pH 4.5 + L-Aspartic Acid	pH, decarboxylase	C00049	osmolytes & ph	0.077	0.075	0.088	0.097
PM10	B06	pH 4.5 + L-Glutamic Acid	pH, decarboxylase	C00025	osmolytes & ph	0.087	0.078	0.089	0.097
PM10	B07	pH 4.5 + L-Glutamine	pH, decarboxylase	C00064	osmolytes & ph	0.085	0.086	0.084	0.094
PM10	B08	pH 4.5 + Glycine	pH, decarboxylase	C00037	osmolytes & ph	0.083	0.084	0.084	2.611
PM10	B09	pH 4.5 + L-Histidine	pH, decarboxylase	C00135	osmolytes & ph	0.083	0.084	0.084	0.185
PM10	B10	pH 4.5 + L-Isoleucine	pH, decarboxylase	C00407	osmolytes & ph	0.084	0.077	0.096	0.088
PM10	B11	pH 4.5 + L-Leucine	pH, decarboxylase	C00123	osmolytes & ph	0.08	0.077	0.082	0.085
PM10	B12	pH 4.5 + L-Lysine	pH, decarboxylase	C00047	osmolytes & ph	0.1	0.092	0.084	0.094
PM10	C01	pH 4.5 + L-Methionine	pH, decarboxylase	C00073	osmolytes & ph	0.091	0.089	0.093	0.098
PM10	C02	pH 4.5 + L-Phenylalanine	pH, decarboxylase	C00079	osmolytes & ph	0.091	0.087	0.089	0.107
PM10	C03	pH 4.5 + L-Proline	pH, decarboxylase	C00148	osmolytes & ph	0.095	0.09	0.096	1.097
PM10	C04	pH 4.5 + L-Serine	pH, decarboxylase	C00065	osmolytes & ph	0.082	0.088	0.079	0.094
PM10	C05	pH 4.5 + L-Threonine	pH, decarboxylase	C00188	osmolytes & ph	0.083	0.084	0.092	2.732
PM10	C06	pH 4.5 + L-Tryptophan	pH, decarboxylase	C00078	osmolytes & ph	0.096	0.094	0.103	0.109
PM10	C07	pH 4.5 + L-Tyrosine	pH, decarboxylase	C00082	osmolytes & ph	0.089	0.087	0.085	0.093
PM10	C08	pH 4.5 + L-Valine	pH, decarboxylase	C00183	osmolytes & ph	0.093	0.089	0.088	0.093
PM10	C09	pH 4.5 + Hydroxy-L-Proline	pH, decarboxylase	C01015	osmolytes & ph	0.094	0.091	0.087	2.428
PM10	C10	pH 4.5 + L-Ornithine	pH, decarboxylase	C00077	osmolytes & ph	0.083	0.078	0.082	0.089
PM10	C11	pH 4.5 + L-Homoarginine	pH, decarboxylase		osmolytes & ph	0.084	0.081	0.085	0.176
PM10	C12	pH 4.5 + L-Homoserine	pH, decarboxylase	C00263	osmolytes & ph	0.088	0.088	0.089	0.093
PM10	D01	pH 4.5 + Anthranilic Acid	pH, decarboxylase	C00108	osmolytes & ph	0.116	0.109	0.121	0.137
PM10	D02	pH 4.5 + L-Norleucine	pH, decarboxylase	C01933	osmolytes & ph	0.118	0.086	0.091	0.102
PM10	D03	pH 4.5 + L-Norvaline	pH, decarboxylase		osmolytes & ph	0.088	0.114	0.548	0.105
PM10	D04	pH 4.5 + a- Amino-N-Butyric Acid	pH, decarboxylase		osmolytes & ph	0.087	0.096	0.092	0.092
PM10	D05	pH 4.5 + a-Amino Malonate	pH, decarboxylase		osmolytes & ph	0.141	0.131	0.151	0.158
PM10	D06	pH 4.5 + b-Hydroxy Glutamate	pH, decarboxylase	C00506	osmolytes & ph	0.088	0.092	0.131	2.588
PM10	D07	pH 4.5 + g-Hydroxy Glutamic Acid	pH, decarboxylase	C00739	osmolytes & ph	0.086	0.087	0.087	3.092
PM10	D08	pH 4.5 + 5-Hydroxy-L-Lysine	pH, decarboxylase	C01211	osmolytes & ph	0.091	0.095	1.536	0.092
PM10	D09	pH 4.5 + 5-Hydroxy-L-Tryptophan	pH, decarboxylase		osmolytes & ph	0.174	0.167	0.24	0.317
PM10	D10	pH 4.5 + D,L Diamino-Pimelic Acid	pH, decarboxylase	C00680	osmolytes & ph	0.157	0.146	1.071	3.276
PM10	D11	pH 4.5 + Trimethylamine-N-Oxide	pH, decarboxylase	C01104	osmolytes & ph	0.095	0.094	1.854	0.103
PM10	D12	pH 4.5 + Urea	pH, decarboxylase	C00086	osmolytes & ph	0.086	0.091	0.088	0.102
PM10	E01	pH 9.5	pH, deaminase control		osmolytes & ph	2.064	2.334	2.234	2.045
PM10	E02	pH 9.5 + L-Alanine	pH, deaminase	C00041	osmolytes & ph	1.058	1.651	1.568	2.034
PM10	E03	pH 9.5 + L-Arginine	pH, deaminase	C00062	osmolytes & ph	1.627	0.42	2.193	2.116
PM10	E04	pH 9.5 + L-Asparagine	pH, deaminase	C00152	osmolytes & ph	1.244	1.029	2.332	1.929
PM10	E05	pH 9.5 + L-Aspartic Acid	pH, deaminase	C00049	osmolytes & ph	1.535	1.086	2.208	2.514
PM10	E06	pH 9.5 + L-Glutamic Acid	pH, deaminase	C00025	osmolytes & ph	2.276	1.076	1.978	2.333
PM10	E07	pH 9.5 + L-Glutamine	pH, deaminase	C00064	osmolytes & ph	0.896	0.821	1.572	2.521
PM10	E08	pH 9.5 + Glycine	pH, deaminase	C00037	osmolytes & ph	1.201	0.201	2.05	1.705
PM10	E09	pH 9.5 + L-Histidine	pH, deaminase	C00135	osmolytes & ph	0.091	0.099	0.103	0.158
PM10	E10	pH 9.5 + L-Isoleucine	pH, deaminase	C00407	osmolytes & ph	1.286	0.138	1.868	2.137
PM10	E11	pH 9.5 + L-Leucine	pH, deaminase	C00123	osmolytes & ph	1.137	0.091	2.364	1.977
PM10	E12	pH 9.5 + L-Lysine	pH, deaminase	C00047	osmolytes & ph	1.356	0.325	1.853	2.433
PM10	F01	pH 9.5 + L-Methionine	pH, deaminase	C00073	osmolytes & ph	0.165	0.172	0.159	1.478
PM10	F02	pH 9.5 + L-Phenylalanine	pH, deaminase	C00079	osmolytes & ph	0.089	0.122	1.934	1.88
PM10	F03	pH 9.5 + L-Proline	pH, deaminase	C00148	osmolytes & ph	2.201	0.842	3.078	1.982
PM10	F04	pH 9.5 + L-Serine	pH, deaminase	C00065	osmolytes & ph	0.113	1.673	3.01	1.563
PM10	F05	pH 9.5 + L-Threonine	pH, deaminase	C00188	osmolytes & ph	1.333	0.351	2.526	1.837
PM10	F06	pH 9.5 + L-Tryptophan	pH, deaminase	C00078	osmolytes & ph	0.186	0.259	0.198	0.203
PM10	F07	pH 9.5 + L-Tyrosine	pH, deaminase	C00082	osmolytes & ph	2.232	2.157	2.184	3.17
PM10	F08	pH 9.5 + L-Valine	pH, deaminase	C00183	osmolytes & ph	0.098	0.098	0.155	2.093
PM10	F09	pH 9.5 + Hydroxy-L-Proline	pH, deaminase	C01015	osmolytes & ph	0.167	2.027	2.004	2.14
PM10	F10	pH 9.5 + L-Ornithine	pH, deaminase	C00077	osmolytes & ph	1.309	0.604	2.771	1.938
PM10	F11	pH 9.5 + L-Homoarginine	pH, deaminase		osmolytes & ph	1.092	0.137	3.313	1.635
PM10	F12	pH 9.5 + L-Homoserine	pH, deaminase	C00263	osmolytes & ph	1.882	0.417	1.997	1.933
PM10	G01	pH 9.5 + Anthranilic Acid	pH, deaminase	C00108	osmolytes & ph	2.015	0.18	3.122	1.457
PM10	G02	pH 9.5 + L-Norleucine	pH, deaminase	C01933	osmolytes & ph	0.098	0.095	0.114	2.183
PM10	G03	pH 9.5 + L-Norvaline	pH, deaminase		osmolytes & ph	2.032	1.528	2.284	1.777
PM10	G04	pH 9.5 + Agmatine	pH, deaminase	C00179	osmolytes & ph	0.107	0.103	0.11	0.099
PM10	G05	pH 9.5 + Cadaverine	pH, deaminase	C01672	osmolytes & ph	1.02	0.147	2.669	0.184
PM10	G06	pH 9.5 + Putrescine	pH, deaminase	C00134	osmolytes & ph	1.153	0.099	2.876	0.113
PM10	G07	pH 9.5 + Histamine	pH, deaminase	C00388	osmolytes & ph	0.115	0.113	0.12	0.13
PM10	G08	pH 9.5 + Phenylethylamine	pH, deaminase	C05332	osmolytes & ph	0.485	0.43	0.329	0.389
PM10	G09	pH 9.5 + Tyramine	pH, deaminase	C00483	osmolytes & ph	0.249	0.21	0.246	0.261
PM10	G10	pH 9.5 + Tryptamine	pH, deaminase	C00300	osmolytes & ph	1.714	1.295	1.951	2.51
PM10	G11	pH 9.5 + Trimethylamine-N-Oxide	pH, deaminase	C01104	osmolytes & ph	1.515	1.146	3.023	2.063
PM10	G12	pH 9.5 + Urea	pH, deaminase	C00086	osmolytes & ph	1.998	1.315	2.111	1.676
PM10	H01	X-Caprylate	caprylate esterase		osmolytes & ph	2.647	2.312	2.424	2.48
PM10	H02	X-?-D-Glucoside	a-D-glucosidase		osmolytes & ph	1.946	2.128	1.9	2.013
PM10	H03	X-?-D-Glucoside	b-D-glucosidase		osmolytes & ph	0.104	2.516	1.841	2.172
PM10	H04	X-?-D-Galactoside	a-D-galactosidase		osmolytes & ph	2.198	2.503	1.819	2.278
PM10	H05	X-?-D-Galactoside	b-D-galactosidase		osmolytes & ph	1.849	2.708	2.719	2.669
PM10	H06	X-?-D-Glucuronide	a-D-glucuronidase		osmolytes & ph	2.073	2.474	2.82	2.378
PM10	H07	X-?-D-Glucuronide	b-D-glucuronidase		osmolytes & ph	2.484	2.365	2.511	2.416
PM10	H08	X-?-D-Glucosaminide	b-D-glucosaminidase		osmolytes & ph	2.398	2.077	2.741	2.441
PM10	H09	X-?-D-Galactosaminide	b-D-galactosaminidase		osmolytes & ph	2.588	2.209	2.355	2.61
PM10	H10	X-?-D-Mannoside	a-D-mannosidase		osmolytes & ph	2.176	2.449	2.813	2.667
PM10	H11	X-PO4	aryl phosphatase		osmolytes & ph	2.221	2.333	2.476	1.838
PM10	H12	X-SO4	aryl sulfatase		osmolytes & ph	2.343	2.356	2.379	2.083
PM11C	A01	Amikacin	wall, lactam	C06820	chemicals	2.108	2.192	3.05	3.13
PM11C	A02	Amikacin	wall, lactam	C06820	chemicals	1.9	2.295	2.654	2.582
PM11C	A03	Amikacin	wall, lactam	C06820	chemicals	1.977	2.47	1.689	2.737
PM11C	A04	Amikacin	wall, lactam	C06820	chemicals	1.705	2.598	2.968	3.149
PM11C	A05	Chlortetracycline	protein synthesis, 30S ribosomal subunit, tetracycline	C06571	chemicals	0.165	2.325	2.266	2.666
PM11C	A06	Chlortetracycline	protein synthesis, 30S ribosomal subunit, tetracycline	C06571	chemicals	0.18	0.162	2.517	2.752
PM11C	A07	Chlortetracycline	protein synthesis, 30S ribosomal subunit, tetracycline	C06571	chemicals	0.181	0.185	0.107	0.089
PM11C	A08	Chlortetracycline	protein synthesis, 30S ribosomal subunit, tetracycline	C06571	chemicals	0.191	0.178	0.116	0.093
PM11C	A09	Lincomycin	protein synthesis, 50S ribosomal subunit, lincosamide	C06812	chemicals	1.484	2.405	2.328	2.512
PM11C	A10	Lincomycin	protein synthesis, 50S ribosomal subunit, lincosamide	C06812	chemicals	1.943	1.681	2.467	2.096
PM11C	A11	Lincomycin	protein synthesis, 50S ribosomal subunit, lincosamide	C06812	chemicals	0.633	1.161	1.173	2.11
PM11C	A12	Lincomycin	protein synthesis, 50S ribosomal subunit, lincosamide	C06812	chemicals	0.212	0.468	0.099	0.673
PM11C	B01	Amoxicillin	wall, lactam	C06827	chemicals	2.505	2.145	3.242	2.51
PM11C	B02	Amoxicillin	wall, lactam	C06827	chemicals	0.204	2.452	2.743	2.859
PM11C	B03	Amoxicillin	wall, lactam	C06827	chemicals	0.163	1.37	2.808	3.146
PM11C	B04	Amoxicillin	wall, lactam	C06827	chemicals	0.183	0.175	2.885	0.086
PM11C	B05	Cloxacillin	wall, lactam	C06923	chemicals	1.837	1.674	2.471	2.709
PM11C	B06	Cloxacillin	wall, lactam	C06923	chemicals	1.42	0.243	0.969	0.083
PM11C	B07	Cloxacillin	wall, lactam	C06923	chemicals	0.219	0.224	0.095	0.08
PM11C	B08	Cloxacillin	wall, lactam	C06923	chemicals	0.221	0.226	0.101	0.088
PM11C	B09	Lomefloxacin	DNA topoisomerase	C07078	chemicals	1.532	2.025	2.823	3.121
PM11C	B10	Lomefloxacin	DNA topoisomerase	C07078	chemicals	1.587	0.712	2.363	2.412
PM11C	B11	Lomefloxacin	DNA topoisomerase	C07078	chemicals	0.596	0.256	0.161	1.086
PM11C	B12	Lomefloxacin	DNA topoisomerase	C07078	chemicals	0.193	0.202	0.098	0.1
PM11C	C01	Bleomycin	DNA damage, oxidation	C06854	chemicals	2.062	2.479	2.28	3.142
PM11C	C02	Bleomycin	DNA damage, oxidation	C06854	chemicals	2.012	2.456	2.694	2.387
PM11C	C03	Bleomycin	DNA damage, oxidation	C06854	chemicals	2.131	2.364	2.467	2.884
PM11C	C04	Bleomycin	DNA damage, oxidation	C06854	chemicals	1.866	1.41	2.387	2.873
PM11C	C05	Colistin	membrane, cyclic peptide	C13768	chemicals	1.868	2.167	2.664	2.611
PM11C	C06	Colistin	membrane, cyclic peptide	C13768	chemicals	0.316	0.296	2.766	2.639
PM11C	C07	Colistin	membrane, cyclic peptide	C13768	chemicals	0.328	0.291	0.11	0.087
PM11C	C08	Colistin	membrane, cyclic peptide	C13768	chemicals	0.334	0.279	0.107	0.087
PM11C	C09	Minocycline	protein synthesis, 30S ribosomal subunit, tetracycline	C07225	chemicals	0.324	0.251	0.114	3.017
PM11C	C10	Minocycline	protein synthesis, 30S ribosomal subunit, tetracycline	C07225	chemicals	0.301	0.246	0.108	0.123
PM11C	C11	Minocycline	protein synthesis, 30S ribosomal subunit, tetracycline	C07225	chemicals	0.283	0.262	0.113	0.11
PM11C	C12	Minocycline	protein synthesis, 30S ribosomal subunit, tetracycline	C07225	chemicals	0.295	0.186	0.113	0.116
PM11C	D01	Capreomycin	protein synthesis	C01790	chemicals	2.465	2.453	3.161	3.33
PM11C	D02	Capreomycin	protein synthesis	C01790	chemicals	2.115	2.44	3.202	3.071
PM11C	D03	Capreomycin	protein synthesis	C01790	chemicals	1.581	2.525	2.572	2.143
PM11C	D04	Capreomycin	protein synthesis	C01790	chemicals	1.928	1.893	2.597	2.782
PM11C	D05	Demeclocyline	protein synthesis, 30S ribosomal subunit, tetracycline		chemicals	1.493	0.489	2.847	2.207
PM11C	D06	Demeclocyline	protein synthesis, 30S ribosomal subunit, tetracycline		chemicals	0.332	0.289	1.942	2.71
PM11C	D07	Demeclocyline	protein synthesis, 30S ribosomal subunit, tetracycline		chemicals	0.355	0.337	0.109	0.1
PM11C	D08	Demeclocyline	protein synthesis, 30S ribosomal subunit, tetracycline		chemicals	0.366	0.323	0.115	0.117
PM11C	D09	Nafcillin	wall, lactam	C07250	chemicals	2.002	1.827	1.779	3.188
PM11C	D10	Nafcillin	wall, lactam	C07250	chemicals	1.531	1.355	0.293	2.391
PM11C	D11	Nafcillin	wall, lactam	C07250	chemicals	0.299	0.343	0.094	0.073
PM11C	D12	Nafcillin	wall, lactam	C07250	chemicals	0.247	0.199	0.091	0.074
PM11C	E01	Cefazolin	wall, cephalosporin	C06880	chemicals	2.51	2.474	1.902	3.214
PM11C	E02	Cefazolin	wall, cephalosporin	C06880	chemicals	2.344	2.43	3.339	3.177
PM11C	E03	Cefazolin	wall, cephalosporin	C06880	chemicals	1.853	1.65	2.583	2.478
PM11C	E04	Cefazolin	wall, cephalosporin	C06880	chemicals	2.117	1.78	2.082	2.447
PM11C	E05	Enoxacin	DNA topoisomerase	C06979	chemicals	1.998	1.842	1.946	2.518
PM11C	E06	Enoxacin	DNA topoisomerase	C06979	chemicals	1.599	0.532	1.359	1.861
PM11C	E07	Enoxacin	DNA topoisomerase	C06979	chemicals	0.356	0.353	0.095	0.091
PM11C	E08	Enoxacin	DNA topoisomerase	C06979	chemicals	0.365	0.339	0.108	0.083
PM11C	E09	Nalidixic acid	DNA topoisomerase	C05079	chemicals	0.372	0.361	0.094	0.085
PM11C	E10	Nalidixic acid	DNA topoisomerase	C05079	chemicals	0.278	0.354	0.099	0.085
PM11C	E11	Nalidixic acid	DNA topoisomerase	C05079	chemicals	0.218	0.345	0.099	0.079
PM11C	E12	Nalidixic acid	DNA topoisomerase	C05079	chemicals	0.218	0.214	0.09	0.074
PM11C	F01	Chloramphenicol	protein synthesis, amphenicol	C00918	chemicals	0.181	1.008	1.68	3.245
PM11C	F02	Chloramphenicol	protein synthesis, amphenicol	C00918	chemicals	0.298	0.433	0.097	2.502
PM11C	F03	Chloramphenicol	protein synthesis, amphenicol	C00918	chemicals	0.34	0.354	0.097	0.104
PM11C	F04	Chloramphenicol	protein synthesis, amphenicol	C00918	chemicals	0.347	0.351	0.096	0.083
PM11C	F05	Erythromycin	protein synthesis, 50S ribosomal subunit, macrolide	C01912	chemicals	0.715	0.342	0.118	0.133
PM11C	F06	Erythromycin	protein synthesis, 50S ribosomal subunit, macrolide	C01912	chemicals	0.335	0.372	0.104	0.088
PM11C	F07	Erythromycin	protein synthesis, 50S ribosomal subunit, macrolide	C01912	chemicals	0.359	0.362	0.099	0.095
PM11C	F08	Erythromycin	protein synthesis, 50S ribosomal subunit, macrolide	C01912	chemicals	0.343	0.378	0.102	0.089
PM11C	F09	Neomycin	protein synthesis, 30S ribosomal subunit, aminoglycoside	C00384	chemicals	1.903	1.54	2.764	2.381
PM11C	F10	Neomycin	protein synthesis, 30S ribosomal subunit, aminoglycoside	C00384	chemicals	1.937	1.519	2.65	2.369
PM11C	F11	Neomycin	protein synthesis, 30S ribosomal subunit, aminoglycoside	C00384	chemicals	2.088	2.059	2.78	2.405
PM11C	F12	Neomycin	protein synthesis, 30S ribosomal subunit, aminoglycoside	C00384	chemicals	2.194	1.94	2.611	2.521
PM11C	G01	Ceftriaxone	wall, cephalosporin	C06683	chemicals	2.593	2.298	3.321	3.231
PM11C	G02	Ceftriaxone	wall, cephalosporin	C06683	chemicals	2.055	2.116	3.08	2.764
PM11C	G03	Ceftriaxone	wall, cephalosporin	C06683	chemicals	1.996	0.247	3.063	3.297
PM11C	G04	Ceftriaxone	wall, cephalosporin	C06683	chemicals	0.422	0.265	2.53	2.173
PM11C	G05	Gentamicin	protein synthesis, 30S ribosomal subunit, aminoglycoside	C00505	chemicals	1.871	1.643	2.718	2.193
PM11C	G06	Gentamicin	protein synthesis, 30S ribosomal subunit, aminoglycoside	C00505	chemicals	2.204	1.618	2.381	2.843
PM11C	G07	Gentamicin	protein synthesis, 30S ribosomal subunit, aminoglycoside	C00505	chemicals	2.033	1.397	2.847	2.89
PM11C	G08	Gentamicin	protein synthesis, 30S ribosomal subunit, aminoglycoside	C00505	chemicals	1.942	1.447	2.728	1.988
PM11C	G09	Potassium tellurite	toxic anion		chemicals	0.654	1.261	3.079	3.009
PM11C	G10	Potassium tellurite	toxic anion		chemicals	0.325	0.764	2.705	2.459
PM11C	G11	Potassium tellurite	toxic anion		chemicals	0.265	0.55	2.846	2.431
PM11C	G12	Potassium tellurite	toxic anion		chemicals	0.237	0.301	0.095	2.441
PM11C	H01	Cephalothin	wall, cephalosporin	C07761	chemicals	2.476	2.162	3.084	2.962
PM11C	H02	Cephalothin	wall, cephalosporin	C07761	chemicals	1.91	1.956	2.948	3.16
PM11C	H03	Cephalothin	wall, cephalosporin	C07761	chemicals	2.571	0.609	2.809	2.419
PM11C	H04	Cephalothin	wall, cephalosporin	C07761	chemicals	2.186	0.251	2.148	0.095
PM11C	H05	Kanamycin	protein synthesis, 30S ribosomal subunit, aminoglycoside	C08046	chemicals	0.245	1.288	2.681	2.779
PM11C	H06	Kanamycin	protein synthesis, 30S ribosomal subunit, aminoglycoside	C08046	chemicals	2.169	1.193	2.158	2.725
PM11C	H07	Kanamycin	protein synthesis, 30S ribosomal subunit, aminoglycoside	C08046	chemicals	2.18	1.368	3.046	2.7
PM11C	H08	Kanamycin	protein synthesis, 30S ribosomal subunit, aminoglycoside	C08046	chemicals	0.296	1.192	2.584	2.333
PM11C	H09	Ofloxacin	DNA topoisomerase	C07660	chemicals	2.047	1.123	2.848	2.839
PM11C	H10	Ofloxacin	DNA topoisomerase	C07660	chemicals	2.04	0.682	2.712	2.953
PM11C	H11	Ofloxacin	DNA topoisomerase	C07660	chemicals	0.668	0.272	1.973	1.569
PM11C	H12	Ofloxacin	DNA topoisomerase	C07660	chemicals	0.18	0.272	0.089	0.09
PM12B	A01	Penicillin G	wall, lactam	C05551	chemicals	1.462	1.554	2.31	2.408
PM12B	A02	Penicillin G	wall, lactam	C05551	chemicals	0.165	0.144	0.084	1.658
PM12B	A03	Penicillin G	wall, lactam	C05551	chemicals	0.161	0.125	0.087	0.081
PM12B	A04	Penicillin G	wall, lactam	C05551	chemicals	0.162	0.111	0.084	0.081
PM12B	A05	Tetracycline	protein synthesis, 30S ribosomal subunit, tetracycline	C06570	chemicals	1.816	2.701	2.939	2.853
PM12B	A06	Tetracycline	protein synthesis, 30S ribosomal subunit, tetracycline	C06570	chemicals	1.58	2.033	2.459	2.286
PM12B	A07	Tetracycline	protein synthesis, 30S ribosomal subunit, tetracycline	C06570	chemicals	0.609	0.127	2.481	3.056
PM12B	A08	Tetracycline	protein synthesis, 30S ribosomal subunit, tetracycline	C06570	chemicals	0.214	0.131	0.101	0.087
PM12B	A09	Carbenicillin	wall, lactam	C06869	chemicals	1.492	2.437	2.486	2.636
PM12B	A10	Carbenicillin	wall, lactam	C06869	chemicals	0.338	0.113	1.916	2.562
PM12B	A11	Carbenicillin	wall, lactam	C06869	chemicals	0.199	0.119	0.094	0.081
PM12B	A12	Carbenicillin	wall, lactam	C06869	chemicals	0.187	0.138	0.089	0.082
PM12B	B01	Oxacillin	wall, lactam	C08125	chemicals	1.863	2.083	2.308	2.823
PM12B	B02	Oxacillin	wall, lactam	C08125	chemicals	1.024	0.621	0.086	0.091
PM12B	B03	Oxacillin	wall, lactam	C08125	chemicals	0.156	0.163	0.096	0.094
PM12B	B04	Oxacillin	wall, lactam	C08125	chemicals	0.188	0.175	0.093	0.092
PM12B	B05	Penimepicycline	protein synthesis, 30S ribosomal subunit, tetracycline	D07233	chemicals	2.594	2.225	3.014	2.238
PM12B	B06	Penimepicycline	protein synthesis, 30S ribosomal subunit, tetracycline	D07233	chemicals	1.593	0.172	2.525	2.213
PM12B	B07	Penimepicycline	protein synthesis, 30S ribosomal subunit, tetracycline	D07233	chemicals	0.243	0.19	0.106	0.112
PM12B	B08	Penimepicycline	protein synthesis, 30S ribosomal subunit, tetracycline	D07233	chemicals	0.259	0.209	0.138	0.116
PM12B	B09	Polymyxin B	membrane, cyclic peptide	C11613	chemicals	1.735	2.239	1.99	3.106
PM12B	B10	Polymyxin B	membrane, cyclic peptide	C11613	chemicals	1.553	2.574	2.525	3.127
PM12B	B11	Polymyxin B	membrane, cyclic peptide	C11613	chemicals	0.261	0.388	2.297	3.03
PM12B	B12	Polymyxin B	membrane, cyclic peptide	C11613	chemicals	0.195	0.148	0.102	0.084
PM12B	C01	Paromomycin	protein synthesis, 30S ribosomal subunit, aminoglycoside	C08048	chemicals	2.808	2.138	2.934	3.224
PM12B	C02	Paromomycin	protein synthesis, 30S ribosomal subunit, aminoglycoside	C08048	chemicals	1.683	2.547	2.535	3.218
PM12B	C03	Paromomycin	protein synthesis, 30S ribosomal subunit, aminoglycoside	C08048	chemicals	2.211	2.716	2.742	2.479
PM12B	C04	Paromomycin	protein synthesis, 30S ribosomal subunit, aminoglycoside	C08048	chemicals	1.946	2.225	2.758	2.275
PM12B	C05	Vancomycin	wall	C06684	chemicals	1.371	1.065	2.342	2.419
PM12B	C06	Vancomycin	wall	C06684	chemicals	1.31	0.225	2.093	0.106
PM12B	C07	Vancomycin	wall	C06684	chemicals	0.279	0.224	0.108	0.101
PM12B	C08	Vancomycin	wall	C06684	chemicals	0.284	0.213	0.098	0.116
PM12B	C09	D,L-Serine Hydroxamate	tRNA synthetase	C00716	chemicals	1.408	2.62	2.325	2.427
PM12B	C10	D,L-Serine Hydroxamate	tRNA synthetase	C00716	chemicals	0.286	1.389	2.23	2.167
PM12B	C11	D,L-Serine Hydroxamate	tRNA synthetase	C00716	chemicals	0.286	0.224	0.097	1.676
PM12B	C12	D,L-Serine Hydroxamate	tRNA synthetase	C00716	chemicals	0.195	0.145	0.105	0.094
PM12B	D01	Sisomicin	protein synthesis, 30S ribosomal subunit, aminoglycoside	C00494	chemicals	2.156	2.476	2.969	3.373
PM12B	D02	Sisomicin	protein synthesis, 30S ribosomal subunit, aminoglycoside	C00494	chemicals	2.209	2.474	2.722	3.065
PM12B	D03	Sisomicin	protein synthesis, 30S ribosomal subunit, aminoglycoside	C00494	chemicals	2.01	2.624	2.32	2.951
PM12B	D04	Sisomicin	protein synthesis, 30S ribosomal subunit, aminoglycoside	C00494	chemicals	2.397	2.593	2.769	3.056
PM12B	D05	Sulfamethazine	folate antagonist, PABA analog	D02436	chemicals	1.897	2.431	3.006	2.691
PM12B	D06	Sulfamethazine	folate antagonist, PABA analog	D02436	chemicals	2.024	2.672	1.853	2.588
PM12B	D07	Sulfamethazine	folate antagonist, PABA analog	D02436	chemicals	1.792	1.541	2.306	2.896
PM12B	D08	Sulfamethazine	folate antagonist, PABA analog	D02436	chemicals	1.193	1.371	2.425	2.287
PM12B	D09	Novobiocin	DNA topoisomerase	C05080	chemicals	0.33	0.272	2.716	1.641
PM12B	D10	Novobiocin	DNA topoisomerase	C05080	chemicals	0.327	0.275	3.197	0.657
PM12B	D11	Novobiocin	DNA topoisomerase	C05080	chemicals	0.341	0.329	2.213	0.184
PM12B	D12	Novobiocin	DNA topoisomerase	C05080	chemicals	0.342	0.303	0.259	0.203
PM12B	E01	2,4-Diamino-6,7-Diisopropylpteridine	folate antagonist, vibriostatic agent		chemicals	2.699	2.502	2.774	2.684
PM12B	E02	2,4-Diamino-6,7-Diisopropylpteridine	folate antagonist, vibriostatic agent		chemicals	2.184	2.232	2.476	2.226
PM12B	E03	2,4-Diamino-6,7-Diisopropylpteridine	folate antagonist, vibriostatic agent		chemicals	0.413	1.515	2.523	2.278
PM12B	E04	2,4-Diamino-6,7-Diisopropylpteridine	folate antagonist, vibriostatic agent		chemicals	0.292	0.287	2.446	2.717
PM12B	E05	Sulfadiazine	folate antagonist, PABA analog	C07658	chemicals	1.95	2.453	2.329	3.381
PM12B	E06	Sulfadiazine	folate antagonist, PABA analog	C07658	chemicals	1.849	2.431	2.346	2.469
PM12B	E07	Sulfadiazine	folate antagonist, PABA analog	C07658	chemicals	0.765	1.859	2.296	2.511
PM12B	E08	Sulfadiazine	folate antagonist, PABA analog	C07658	chemicals	0.307	0.821	0.109	2.301
PM12B	E09	Benzethonium Chloride	membrane, detergent, cationic	D01140	chemicals	2.022	2.492	2.782	2.469
PM12B	E10	Benzethonium Chloride	membrane, detergent, cationic	D01140	chemicals	2.285	0.273	2.824	0.092
PM12B	E11	Benzethonium Chloride	membrane, detergent, cationic	D01140	chemicals	0.311	0.247	0.101	0.088
PM12B	E12	Benzethonium Chloride	membrane, detergent, cationic	D01140	chemicals	0.208	0.193	0.119	0.117
PM12B	F01	Tobramycin	protein synthesis, 30S ribosomal subunit, aminoglycoside	C00397	chemicals	2.374	2.55	2.739	2.922
PM12B	F02	Tobramycin	protein synthesis, 30S ribosomal subunit, aminoglycoside	C00397	chemicals	1.609	2.253	3.028	2.554
PM12B	F03	Tobramycin	protein synthesis, 30S ribosomal subunit, aminoglycoside	C00397	chemicals	1.962	2.377	3.167	3.072
PM12B	F04	Tobramycin	protein synthesis, 30S ribosomal subunit, aminoglycoside	C00397	chemicals	2.278	2.273	2.711	2.593
PM12B	F05	Sulfathiazole	folate antagonist, PABA analog	C11169	chemicals	1.795	2.333	3.112	2.918
PM12B	F06	Sulfathiazole	folate antagonist, PABA analog	C11169	chemicals	1.804	2.016	2.045	2.825
PM12B	F07	Sulfathiazole	folate antagonist, PABA analog	C11169	chemicals	1.665	2.434	2.703	2.806
PM12B	F08	Sulfathiazole	folate antagonist, PABA analog	C11169	chemicals	1.09	1.895	2.742	2.797
PM12B	F09	5-Fluoroorotic Acid	nucleic acid analog, pyrimidine		chemicals	1.687	2.283	2.036	3.059
PM12B	F10	5-Fluoroorotic Acid	nucleic acid analog, pyrimidine		chemicals	1.65	2.213	3.024	3.078
PM12B	F11	5-Fluoroorotic Acid	nucleic acid analog, pyrimidine		chemicals	1.571	2.3	2.674	2.521
PM12B	F12	5-Fluoroorotic Acid	nucleic acid analog, pyrimidine		chemicals	1.827	2.064	2.591	2.979
PM12B	G01	Spectinomycin	protein synthesis, 30S ribosomal subunit, aminoglycoside	C08049	chemicals	2.6	2.075	3.241	3.108
PM12B	G02	Spectinomycin	protein synthesis, 30S ribosomal subunit, aminoglycoside	C08049	chemicals	1.984	2.287	3.139	2.797
PM12B	G03	Spectinomycin	protein synthesis, 30S ribosomal subunit, aminoglycoside	C08049	chemicals	1.892	2.203	2.459	2.236
PM12B	G04	Spectinomycin	protein synthesis, 30S ribosomal subunit, aminoglycoside	C08049	chemicals	2.183	1.859	2.231	2.949
PM12B	G05	Sulfamethoxazole	folate antagonist, PABA analog	C07315	chemicals	2.018	1.974	3.102	1.933
PM12B	G06	Sulfamethoxazole	folate antagonist, PABA analog	C07315	chemicals	1.803	1.772	2.812	2.641
PM12B	G07	Sulfamethoxazole	folate antagonist, PABA analog	C07315	chemicals	1.719	1.838	2.779	1.785
PM12B	G08	Sulfamethoxazole	folate antagonist, PABA analog	C07315	chemicals	0.67	0.966	2.742	2.212
PM12B	G09	L-Aspartic-b-Hydroxamate	tRNA synthetase	C03124	chemicals	1.597	0.965	2.678	2.797
PM12B	G10	L-Aspartic-b-Hydroxamate	tRNA synthetase	C03124	chemicals	1.023	0.617	2.753	2.324
PM12B	G11	L-Aspartic-b-Hydroxamate	tRNA synthetase	C03124	chemicals	0.415	0.35	1.521	2.443
PM12B	G12	L-Aspartic-b-Hydroxamate	tRNA synthetase	C03124	chemicals	0.169	0.264	0.107	0.09
PM12B	H01	Spiramycin	protein synthesis, 50S ribosomal subunit, macrolide	C01754	chemicals	2.435	0.275	0.809	2.939
PM12B	H02	Spiramycin	protein synthesis, 50S ribosomal subunit, macrolide	C01754	chemicals	0.18	0.19	0.096	0.087
PM12B	H03	Spiramycin	protein synthesis, 50S ribosomal subunit, macrolide	C01754	chemicals	0.155	0.183	0.092	0.088
PM12B	H04	Spiramycin	protein synthesis, 50S ribosomal subunit, macrolide	C01754	chemicals	0.178	0.198	0.091	0.08
PM12B	H05	Rifampicin	RNA polymerase	C06688	chemicals	2.164	1.995	2.998	2.879
PM12B	H06	Rifampicin	RNA polymerase	C06688	chemicals	1.867	0.218	2.978	2.991
PM12B	H07	Rifampicin	RNA polymerase	C06688	chemicals	0.197	0.279	0.105	0.105
PM12B	H08	Rifampicin	RNA polymerase	C06688	chemicals	0.219	0.347	0.136	0.13
PM12B	H09	Dodecyltrimethyl Ammonium Bromide	membrane, detergent, cationic		chemicals	2.006	1.741	2.937	2.783
PM12B	H10	Dodecyltrimethyl Ammonium Bromide	membrane, detergent, cationic		chemicals	0.203	0.52	0.106	2.355
PM12B	H11	Dodecyltrimethyl Ammonium Bromide	membrane, detergent, cationic		chemicals	0.182	0.223	0.099	0.143
PM12B	H12	Dodecyltrimethyl Ammonium Bromide	membrane, detergent, cationic		chemicals	0.117	0.205	0.099	0.099
PM13B	A01	Ampicillin	DNA intercalator, inhibits RNA synthesis	C06574	chemicals	2.055	1.997	2.674	2.62
PM13B	A02	Ampicillin	DNA intercalator, inhibits RNA synthesis	C06574	chemicals	1.347	2.389	3.022	2.74
PM13B	A03	Ampicillin	DNA intercalator, inhibits RNA synthesis	C06574	chemicals	1.193	2.236	2.556	1.927
PM13B	A04	Ampicillin	DNA intercalator, inhibits RNA synthesis	C06574	chemicals	1.186	2.503	2.021	2.03
PM13B	A05	Dequalinium	ion channel inhibitor, K+	D01575	chemicals	0.467	2.017	2.778	2.45
PM13B	A06	Dequalinium	ion channel inhibitor, K+	D01575	chemicals	0.18	0.107	1.159	0.079
PM13B	A07	Dequalinium	ion channel inhibitor, K+	D01575	chemicals	0.172	0.112	0.107	0.085
PM13B	A08	Dequalinium	ion channel inhibitor, K+	D01575	chemicals	0.195	0.107	0.093	0.092
PM13B	A09	Nickel chloride	toxic cation	C00291	chemicals	1.086	2.42	2.419	3.236
PM13B	A10	Nickel chloride	toxic cation	C00291	chemicals	1.785	1.539	2.236	2.734
PM13B	A11	Nickel chloride	toxic cation	C00291	chemicals	2.061	1.172	2.789	2.554
PM13B	A12	Nickel chloride	toxic cation	C00291	chemicals	0.166	0.086	2.102	0.086
PM13B	B01	Azlocillin	wall, lactam	C06839	chemicals	1.7	2.056	2.747	2.396
PM13B	B02	Azlocillin	wall, lactam	C06839	chemicals	1.252	1.047	0.092	2.995
PM13B	B03	Azlocillin	wall, lactam	C06839	chemicals	0.236	0.162	0.114	0.083
PM13B	B04	Azlocillin	wall, lactam	C06839	chemicals	0.237	0.195	0.106	0.092
PM13B	B05	2,2`-Dipyridyl	chelator, lipophilic		chemicals	0.215	0.175	0.135	0.131
PM13B	B06	2,2`-Dipyridyl	chelator, lipophilic		chemicals	0.275	0.203	0.126	0.128
PM13B	B07	2,2`-Dipyridyl	chelator, lipophilic		chemicals	0.236	0.208	0.136	0.144
PM13B	B08	2,2`-Dipyridyl	chelator, lipophilic		chemicals	0.299	0.196	0.201	0.115
PM13B	B09	Oxolinic acid	DNA topoisomerase	C11342	chemicals	0.23	0.195	0.107	0.141
PM13B	B10	Oxolinic acid	DNA topoisomerase	C11342	chemicals	0.225	0.176	0.101	0.091
PM13B	B11	Oxolinic acid	DNA topoisomerase	C11342	chemicals	0.244	0.179	0.101	0.084
PM13B	B12	Oxolinic acid	DNA topoisomerase	C11342	chemicals	0.186	0.1	0.094	0.091
PM13B	C01	6-Mercaptopurine	nucleic acid analog, purine	D00161	chemicals	2.485	2.092	2.679	3.333
PM13B	C02	6-Mercaptopurine	nucleic acid analog, purine	D00161	chemicals	2.012	1	2.415	3.405
PM13B	C03	6-Mercaptopurine	nucleic acid analog, purine	D00161	chemicals	1.168	0.858	2.224	1.913
PM13B	C04	6-Mercaptopurine	nucleic acid analog, purine	D00161	chemicals	0.366	0.236	0.112	0.103
PM13B	C05	Doxycycline	protein synthesis, 30S ribosomal subunit, tetracycline	C06973	chemicals	0.28	0.249	0.113	3.123
PM13B	C06	Doxycycline	protein synthesis, 30S ribosomal subunit, tetracycline	C06973	chemicals	0.303	0.259	0.11	0.109
PM13B	C07	Doxycycline	protein synthesis, 30S ribosomal subunit, tetracycline	C06973	chemicals	0.311	0.258	0.104	0.102
PM13B	C08	Doxycycline	protein synthesis, 30S ribosomal subunit, tetracycline	C06973	chemicals	0.278	0.267	0.15	0.102
PM13B	C09	Potassium chromate	toxic anion		chemicals	0.359	0.382	1.967	2.184
PM13B	C10	Potassium chromate	toxic anion		chemicals	0.333	0.203	1.21	0.086
PM13B	C11	Potassium chromate	toxic anion		chemicals	0.247	0.186	0.102	0.102
PM13B	C12	Potassium chromate	toxic anion		chemicals	0.169	0.098	0.115	0.086
PM13B	D01	Cefuroxime	wall, cephalosporin	C06894	chemicals	1.852	2.16	3.021	2.749
PM13B	D02	Cefuroxime	wall, cephalosporin	C06894	chemicals	1.319	2.521	3.26	2.64
PM13B	D03	Cefuroxime	wall, cephalosporin	C06894	chemicals	2.171	0.243	2.21	0.087
PM13B	D04	Cefuroxime	wall, cephalosporin	C06894	chemicals	1.412	0.241	2.51	0.094
PM13B	D05	5-Fluorouracil	nucleic acid analog, pyrimidine	C07649	chemicals	1.227	2.302	2.495	2.382
PM13B	D06	5-Fluorouracil	nucleic acid analog, pyrimidine	C07649	chemicals	0.784	2.488	2.465	2.215
PM13B	D07	5-Fluorouracil	nucleic acid analog, pyrimidine	C07649	chemicals	0.526	1.018	3.093	2.47
PM13B	D08	5-Fluorouracil	nucleic acid analog, pyrimidine	C07649	chemicals	0.282	0.849	2.594	2.763
PM13B	D09	Rolitetracycline	protein synthesis, 30S ribosomal subunit, tetracycline	C12933	chemicals	0.744	1.541	2.877	2.974
PM13B	D10	Rolitetracycline	protein synthesis, 30S ribosomal subunit, tetracycline	C12933	chemicals	0.558	0.278	1.708	2.72
PM13B	D11	Rolitetracycline	protein synthesis, 30S ribosomal subunit, tetracycline	C12933	chemicals	0.239	0.277	0.103	0.1
PM13B	D12	Rolitetracycline	protein synthesis, 30S ribosomal subunit, tetracycline	C12933	chemicals	0.173	0.116	0.12	0.1
PM13B	E01	Cytosine arabinoside	nucleic acid analog, pyrimidine	C02961	chemicals	2.092	2.141	2.946	2.64
PM13B	E02	Cytosine arabinoside	nucleic acid analog, pyrimidine	C02961	chemicals	1.46	2.641	3.185	2.962
PM13B	E03	Cytosine arabinoside	nucleic acid analog, pyrimidine	C02961	chemicals	2.147	2.128	2.174	2.474
PM13B	E04	Cytosine arabinoside	nucleic acid analog, pyrimidine	C02961	chemicals	2.138	2.193	1.676	2.357
PM13B	E05	Geneticin (G418)	protein synthesis, 30S ribosomal subunit, aminoglycoside		chemicals	1.475	2.288	1.784	3.009
PM13B	E06	Geneticin (G418)	protein synthesis, 30S ribosomal subunit, aminoglycoside		chemicals	1.126	2.398	3.07	2.442
PM13B	E07	Geneticin (G418)	protein synthesis, 30S ribosomal subunit, aminoglycoside		chemicals	1.079	2.003	3.012	2.267
PM13B	E08	Geneticin (G418)	protein synthesis, 30S ribosomal subunit, aminoglycoside		chemicals	0.964	2.216	1.861	2.378
PM13B	E09	Ruthenium red	respiration, mitochondrial Ca++ porter	C13932	chemicals	1.265	2.302	2.46	2.94
PM13B	E10	Ruthenium red	respiration, mitochondrial Ca++ porter	C13932	chemicals	1.968	2.463	2.574	3.404
PM13B	E11	Ruthenium red	respiration, mitochondrial Ca++ porter	C13932	chemicals	1.995	2.027	2.37	2.433
PM13B	E12	Ruthenium red	respiration, mitochondrial Ca++ porter	C13932	chemicals	1.648	0.89	2.976	2.987
PM13B	F01	Cesium chloride	toxic cation	D03446	chemicals	1.46	2.17	2.855	2.106
PM13B	F02	Cesium chloride	toxic cation	D03446	chemicals	1.571	2.593	2.122	1.958
PM13B	F03	Cesium chloride	toxic cation	D03446	chemicals	1.468	2.003	3.01	2.554
PM13B	F04	Cesium chloride	toxic cation	D03446	chemicals	0.815	0.502	2.033	1.901
PM13B	F05	Glycine	wall	C00037	chemicals	1.863	2.305	2.689	3.14
PM13B	F06	Glycine	wall	C00037	chemicals	1.322	2.059	2.577	2.576
PM13B	F07	Glycine	wall	C00037	chemicals	1.606	1.869	2.229	1.856
PM13B	F08	Glycine	wall	C00037	chemicals	1.418	1.36	2.564	1.89
PM13B	F09	Thallium (I) acetate	toxic cation	C15226	chemicals	1.197	1.017	1.824	3.319
PM13B	F10	Thallium (I) acetate	toxic cation	C15226	chemicals	1.222	0.433	2.07	3.128
PM13B	F11	Thallium (I) acetate	toxic cation	C15226	chemicals	0.235	0.341	0.359	1.296
PM13B	F12	Thallium (I) acetate	toxic cation	C15226	chemicals	0.138	0.105	0.078	0.094
PM13B	G01	Cobalt chloride	toxic cation	C00175	chemicals	2.597	1.726	2.917	2.289
PM13B	G02	Cobalt chloride	toxic cation	C00175	chemicals	0.296	0.611	2.532	2.2
PM13B	G03	Cobalt chloride	toxic cation	C00175	chemicals	0.344	0.378	0.154	0.148
PM13B	G04	Cobalt chloride	toxic cation	C00175	chemicals	0.353	0.448	0.245	0.248
PM13B	G05	Manganese (II) chloride	toxic cation	C00034	chemicals	1.89	2.327	2.934	2.098
PM13B	G06	Manganese (II) chloride	toxic cation	C00034	chemicals	1.696	1.905	3.611	2.049
PM13B	G07	Manganese (II) chloride	toxic cation	C00034	chemicals	0.93	1.201	2.79	2.836
PM13B	G08	Manganese (II) chloride	toxic cation	C00034	chemicals	0.789	0.781	0.964	0.925
PM13B	G09	Trifluoperazine	membrane, phenothiazine, efflux pump inhibitor, anti-psychotic	C07168	chemicals	1.957	1.792	1.985	3.168
PM13B	G10	Trifluoperazine	membrane, phenothiazine, efflux pump inhibitor, anti-psychotic	C07168	chemicals	0.508	0.365	0.11	0.099
PM13B	G11	Trifluoperazine	membrane, phenothiazine, efflux pump inhibitor, anti-psychotic	C07168	chemicals	0.197	0.303	0.171	0.206
PM13B	G12	Trifluoperazine	membrane, phenothiazine, efflux pump inhibitor, anti-psychotic	C07168	chemicals	0.305	0.294	0.262	0.311
PM13B	H01	Cupric chloride	toxic cation	C00070	chemicals	1.906	2.058	2.541	3.211
PM13B	H02	Cupric chloride	toxic cation	C00070	chemicals	0.141	2.077	2.88	3.042
PM13B	H03	Cupric chloride	toxic cation	C00070	chemicals	0.091	1.497	2.955	2.45
PM13B	H04	Cupric chloride	toxic cation	C00070	chemicals	0.096	0.614	2.345	2.663
PM13B	H05	Moxalactam	wall, lactam	C07231	chemicals	1.603	2.084	2.464	2.272
PM13B	H06	Moxalactam	wall, lactam	C07231	chemicals	1.634	1.874	2.773	2.447
PM13B	H07	Moxalactam	wall, lactam	C07231	chemicals	1.866	2.002	2.797	2.32
PM13B	H08	Moxalactam	wall, lactam	C07231	chemicals	1.826	1.896	2.352	2.926
PM13B	H09	Tylosin	protein synthesis, 50S ribosomal subunit, macrolide	C01457	chemicals	1.171	1.111	1.523	2.364
PM13B	H10	Tylosin	protein synthesis, 50S ribosomal subunit, macrolide	C01457	chemicals	0.876	0.461	0.09	0.088
PM13B	H11	Tylosin	protein synthesis, 50S ribosomal subunit, macrolide	C01457	chemicals	0.175	0.205	0.083	0.08
PM13B	H12	Tylosin	protein synthesis, 50S ribosomal subunit, macrolide	C01457	chemicals	0.084	0.082	0.089	0.084
PM14	A01	Acriflavine	DNA intercalator, inhibits RNA synthesis	C11273	chemicals	0.163	0.379	2.263	2.538
PM14	A02	Acriflavine	DNA intercalator, inhibits RNA synthesis	C11273	chemicals	0.138	0.089	0.11	0.093
PM14	A03	Acriflavine	DNA intercalator, inhibits RNA synthesis	C11273	chemicals	0.204	0.117	0.119	0.124
PM14	A04	Acriflavine	DNA intercalator, inhibits RNA synthesis	C11273	chemicals	0.254	0.216	0.245	0.219
PM14	A05	Furaltadone	nitro compound, oxidizing agent, DNA damage	D02510	chemicals	1.838	2.618	2.65	3.147
PM14	A06	Furaltadone	nitro compound, oxidizing agent, DNA damage	D02510	chemicals	1.479	2.659	2.104	3.157
PM14	A07	Furaltadone	nitro compound, oxidizing agent, DNA damage	D02510	chemicals	1.763	1.856	2.217	2.607
PM14	A08	Furaltadone	nitro compound, oxidizing agent, DNA damage	D02510	chemicals	0.318	0.108	2.124	1.84
PM14	A09	Sanguinarine	ATPase, Na+/K+ and Mg++	C06162	chemicals	0.187	0.084	0.106	2.659
PM14	A10	Sanguinarine	ATPase, Na+/K+ and Mg++	C06162	chemicals	0.198	0.082	0.108	0.086
PM14	A11	Sanguinarine	ATPase, Na+/K+ and Mg++	C06162	chemicals	0.247	0.107	0.131	0.11
PM14	A12	Sanguinarine	ATPase, Na+/K+ and Mg++	C06162	chemicals	0.125	0.11	0.142	0.176
PM14	B01	9-Aminoacridine	DNA intercalator, inhibits RNA synthesis	D02905	chemicals	1.556	1.07	1.96	3.08
PM14	B02	9-Aminoacridine	DNA intercalator, inhibits RNA synthesis	D02905	chemicals	0.463	0.374	1.294	1.193
PM14	B03	9-Aminoacridine	DNA intercalator, inhibits RNA synthesis	D02905	chemicals	0.226	0.13	0.49	0.184
PM14	B04	9-Aminoacridine	DNA intercalator, inhibits RNA synthesis	D02905	chemicals	0.201	0.14	0.1	0.091
PM14	B05	Fusaric Acid	chelator, lipophilic	C10146	chemicals	2.174	2.146	2.975	3.203
PM14	B06	Fusaric Acid	chelator, lipophilic	C10146	chemicals	2.592	0.144	3.025	2.842
PM14	B07	Fusaric Acid	chelator, lipophilic	C10146	chemicals	1.749	0.137	0.104	0.094
PM14	B08	Fusaric Acid	chelator, lipophilic	C10146	chemicals	0.267	0.152	0.099	0.123
PM14	B09	Sodium Arsenate	toxic anion, PO4 analog	C01478	chemicals	2.03	1.937	2.534	2.975
PM14	B10	Sodium Arsenate	toxic anion, PO4 analog	C01478	chemicals	1.731	1.968	2.027	2.608
PM14	B11	Sodium Arsenate	toxic anion, PO4 analog	C01478	chemicals	1.92	1.901	2.54	2.714
PM14	B12	Sodium Arsenate	toxic anion, PO4 analog	C01478	chemicals	1.974	2.054	2.649	2.801
PM14	C01	Boric Acid	toxic anion	C12486	chemicals	1.173	0.758	2.776	2.381
PM14	C02	Boric Acid	toxic anion	C12486	chemicals	0.269	0.2	0.212	1.977
PM14	C03	Boric Acid	toxic anion	C12486	chemicals	0.269	0.218	0.096	0.092
PM14	C04	Boric Acid	toxic anion	C12486	chemicals	0.261	0.202	0.23	0.097
PM14	C05	1-Hydroxy-Pyridine-2-thione	biofilm inhibitor, chelator, anti-fungal		chemicals	2.17	1.819	2.649	2.864
PM14	C06	1-Hydroxy-Pyridine-2-thione	biofilm inhibitor, chelator, anti-fungal		chemicals	0.726	1.729	0.114	3.371
PM14	C07	1-Hydroxy-Pyridine-2-thione	biofilm inhibitor, chelator, anti-fungal		chemicals	0.293	0.225	0.123	2.225
PM14	C08	1-Hydroxy-Pyridine-2-thione	biofilm inhibitor, chelator, anti-fungal		chemicals	0.306	0.208	0.1	0.091
PM14	C09	Sodium Cyanate	toxic anion	C01417	chemicals	1.437	1.55	1.573	2.713
PM14	C10	Sodium Cyanate	toxic anion	C01417	chemicals	0.279	0.494	0.094	1.816
PM14	C11	Sodium Cyanate	toxic anion	C01417	chemicals	0.267	0.195	0.105	0.092
PM14	C12	Sodium Cyanate	toxic anion	C01417	chemicals	0.141	0.077	0.095	0.088
PM14	D01	Cadmium Chloride	toxic cation	C01413	chemicals	1.555	2.086	2.171	2.81
PM14	D02	Cadmium Chloride	toxic cation	C01413	chemicals	0.257	0.493	0.102	2.601
PM14	D03	Cadmium Chloride	toxic cation	C01413	chemicals	0.253	0.218	0.104	0.115
PM14	D04	Cadmium Chloride	toxic cation	C01413	chemicals	0.258	0.201	0.168	0.144
PM14	D05	Iodoacetate	oxidizes sulfhydryls		chemicals	1.563	2.165	2.449	2.486
PM14	D06	Iodoacetate	oxidizes sulfhydryls		chemicals	1.611	0.491	2.407	2.835
PM14	D07	Iodoacetate	oxidizes sulfhydryls		chemicals	0.298	0.235	0.106	2.292
PM14	D08	Iodoacetate	oxidizes sulfhydryls		chemicals	0.342	0.264	0.101	0.097
PM14	D09	Sodium Dichromate	toxic anion, SO4 analog	C15227	chemicals	1.537	1.36	2.209	2.46
PM14	D10	Sodium Dichromate	toxic anion, SO4 analog	C15227	chemicals	1.816	0.975	2.196	2.314
PM14	D11	Sodium Dichromate	toxic anion, SO4 analog	C15227	chemicals	0.524	0.234	0.101	0.09
PM14	D12	Sodium Dichromate	toxic anion, SO4 analog	C15227	chemicals	0.158	0.079	0.109	0.09
PM14	E01	Cefoxitin	wall, cephalosporin	C08106	chemicals	2.056	2.001	2.299	2.578
PM14	E02	Cefoxitin	wall, cephalosporin	C08106	chemicals	1.825	1.631	2.781	2.702
PM14	E03	Cefoxitin	wall, cephalosporin	C08106	chemicals	1.216	1.755	1.03	2.92
PM14	E04	Cefoxitin	wall, cephalosporin	C08106	chemicals	0.254	2.022	0.107	2.572
PM14	E05	Nitrofurantoin	nitro compound, oxidizing agent, DNA damage	C07268	chemicals	1.591	2.224	2.757	2.165
PM14	E06	Nitrofurantoin	nitro compound, oxidizing agent, DNA damage	C07268	chemicals	1.585	1.965	2.042	2.935
PM14	E07	Nitrofurantoin	nitro compound, oxidizing agent, DNA damage	C07268	chemicals	1.679	2.121	1.687	2.924
PM14	E08	Nitrofurantoin	nitro compound, oxidizing agent, DNA damage	C07268	chemicals	1.849	1.326	2.046	2.962
PM14	E09	Sodium Metaborate	toxic anion		chemicals	0.375	0.553	2.635	2.613
PM14	E10	Sodium Metaborate	toxic anion		chemicals	0.324	0.275	0.101	0.73
PM14	E11	Sodium Metaborate	toxic anion		chemicals	0.314	0.278	0.09	0.084
PM14	E12	Sodium Metaborate	toxic anion		chemicals	0.096	0.085	0.102	0.084
PM14	F01	Chloramphenicol	protein synthesis, amphenicol	C00918	chemicals	1.604	1.579	2	2.506
PM14	F02	Chloramphenicol	protein synthesis, amphenicol	C00918	chemicals	0.261	0.656	0.1	2.137
PM14	F03	Chloramphenicol	protein synthesis, amphenicol	C00918	chemicals	0.254	0.314	0.089	0.149
PM14	F04	Chloramphenicol	protein synthesis, amphenicol	C00918	chemicals	0.282	0.294	0.108	0.1
PM14	F05	Piperacillin	wall, lactam	C07361	chemicals	2.302	2.193	2.802	2.934
PM14	F06	Piperacillin	wall, lactam	C07361	chemicals	1.482	1.715	1.861	2.544
PM14	F07	Piperacillin	wall, lactam	C07361	chemicals	2.13	1.717	2.121	2.199
PM14	F08	Piperacillin	wall, lactam	C07361	chemicals	1.337	1.774	0.82	1.979
PM14	F09	Sodium Metavanadate	toxic anion, PO4 analog		chemicals	0.365	0.343	0.115	0.101
PM14	F10	Sodium Metavanadate	toxic anion, PO4 analog		chemicals	0.367	0.333	0.095	0.084
PM14	F11	Sodium Metavanadate	toxic anion, PO4 analog		chemicals	0.374	0.317	0.112	0.092
PM14	F12	Sodium Metavanadate	toxic anion, PO4 analog		chemicals	0.084	0.086	0.109	0.093
PM14	G01	Chlorpromazine	protein kinase C inhibitor	C12227	chemicals	0.473	0.401	2.55	2.627
PM14	G02	Chlorpromazine	protein kinase C inhibitor	C12227	chemicals	0.273	0.396	0.128	2.444
PM14	G03	Chlorpromazine	protein kinase C inhibitor	C12227	chemicals	0.288	0.422	0.106	0.104
PM14	G04	Chlorpromazine	protein kinase C inhibitor	C12227	chemicals	0.299	0.378	0.139	0.105
PM14	G05	Potassium Superoxide	wall, lactam	C06869	chemicals	0.936	0.978	0.403	0.094
PM14	G06	Potassium Superoxide	wall, lactam	C06869	chemicals	0.304	0.332	0.111	0.096
PM14	G07	Potassium Superoxide	wall, lactam	C06869	chemicals	0.327	0.375	0.105	0.107
PM14	G08	Potassium Superoxide	wall, lactam	C06869	chemicals	0.336	0.29	0.098	0.104
PM14	G09	Sodium Nitrite	toxic anion	C00088	chemicals	2.03	0.885	2.616	2.719
PM14	G10	Sodium Nitrite	toxic anion	C00088	chemicals	0.336	0.269	0.095	2.209
PM14	G11	Sodium Nitrite	toxic anion	C00088	chemicals	0.325	0.296	0.111	0.127
PM14	G12	Sodium Nitrite	toxic anion	C00088	chemicals	0.085	0.086	0.103	0.122
PM14	H01	EGTA	chelator, Ca++		chemicals	2.677	1.062	2.883	2.873
PM14	H02	EGTA	chelator, Ca++		chemicals	1.314	0.071	1.925	0.283
PM14	H03	EGTA	chelator, Ca++		chemicals	2.606	0.169	0.989	0.443
PM14	H04	EGTA	chelator, Ca++		chemicals	2.383	0.072	2.256	0.742
PM14	H05	Promethazine	membrane, phenothiazine, efflux pump inhibitor, anti-psychotic	D00480	chemicals	1.425	0.846	2.612	2.843
PM14	H06	Promethazine	membrane, phenothiazine, efflux pump inhibitor, anti-psychotic	D00480	chemicals	0.084	0.122	0.109	0.093
PM14	H07	Promethazine	membrane, phenothiazine, efflux pump inhibitor, anti-psychotic	D00480	chemicals	0.09	0.143	0.117	0.103
PM14	H08	Promethazine	membrane, phenothiazine, efflux pump inhibitor, anti-psychotic	D00480	chemicals	0.095	0.119	0.328	0.514
PM14	H09	Sodium Orthovanadate	toxic anion, PO4 analog		chemicals	0.09	0.128	0.099	0.09
PM14	H10	Sodium Orthovanadate	toxic anion, PO4 analog		chemicals	0.114	0.141	0.105	0.094
PM14	H11	Sodium Orthovanadate	toxic anion, PO4 analog		chemicals	0.095	0.096	0.097	0.104
PM14	H12	Sodium Orthovanadate	toxic anion, PO4 analog		chemicals	0.079	0.078	0.101	0.103
PM15B	A01	Procaine	wall, cephalosporin	C07894	chemicals	1.949	2.22	2.284	3.345
PM15B	A02	Procaine	wall, cephalosporin	C07894	chemicals	1.401	1.374	2.266	2.31
PM15B	A03	Procaine	wall, cephalosporin	C07894	chemicals	0.68	0.459	1.647	2.038
PM15B	A04	Procaine	wall, cephalosporin	C07894	chemicals	0.098	0.074	0.092	0.087
PM15B	A05	Guanidine hydrochloride	membrane, chaotropic agent		chemicals	0.09	0.075	0.429	2.02
PM15B	A06	Guanidine hydrochloride	membrane, chaotropic agent		chemicals	0.102	0.072	0.102	0.127
PM15B	A07	Guanidine hydrochloride	membrane, chaotropic agent		chemicals	0.114	0.073	0.099	0.086
PM15B	A08	Guanidine hydrochloride	membrane, chaotropic agent		chemicals	0.131	0.074	0.086	0.081
PM15B	A09	Cefmetazole	wall, cephalosporin	C08103	chemicals	1.55	1.876	2.398	2.785
PM15B	A10	Cefmetazole	wall, cephalosporin	C08103	chemicals	1.307	2.315	2.208	2.862
PM15B	A11	Cefmetazole	wall, cephalosporin	C08103	chemicals	1.819	1.859	2.04	3.028
PM15B	A12	Cefmetazole	wall, cephalosporin	C08103	chemicals	1.626	2.471	2.017	2.922
PM15B	B01	D-Cycloserine	wall	C08057	chemicals	1.827	2.676	2.403	3.267
PM15B	B02	D-Cycloserine	wall	C08057	chemicals	1.98	1.802	2.102	3.31
PM15B	B03	D-Cycloserine	wall	C08057	chemicals	2.505	1.486	3.034	3.297
PM15B	B04	D-Cycloserine	wall	C08057	chemicals	2.315	1.293	1.773	2.685
PM15B	B05	EDTA	chelator, hydrophilic	C00284	chemicals	1.887	1.075	2.506	3.124
PM15B	B06	EDTA	chelator, hydrophilic	C00284	chemicals	0.96	0.27	0.096	2.029
PM15B	B07	EDTA	chelator, hydrophilic	C00284	chemicals	0.213	0.118	0.112	0.462
PM15B	B08	EDTA	chelator, hydrophilic	C00284	chemicals	0.24	0.132	0.092	0.077
PM15B	B09	5,7-Dichloro-8-hydroxy-quinaldine	chelator, lipophilic		chemicals	1.877	1.988	1.765	2.088
PM15B	B10	5,7-Dichloro-8-hydroxy-quinaldine	chelator, lipophilic		chemicals	2.068	1.485	0.104	2.043
PM15B	B11	5,7-Dichloro-8-hydroxy-quinaldine	chelator, lipophilic		chemicals	1.721	1.51	0.118	2.959
PM15B	B12	5,7-Dichloro-8-hydroxy-quinaldine	chelator, lipophilic		chemicals	0.423	1.328	0.099	2.948
PM15B	C01	5,7-Dichloro-8-hydroxyquinoline	chelator, lipophilic		chemicals	2.637	1.775	0.446	3.087
PM15B	C02	5,7-Dichloro-8-hydroxyquinoline	chelator, lipophilic		chemicals	1.588	1.297	0.097	2.552
PM15B	C03	5,7-Dichloro-8-hydroxyquinoline	chelator, lipophilic		chemicals	0.358	0.508	0.11	2.729
PM15B	C04	5,7-Dichloro-8-hydroxyquinoline	chelator, lipophilic		chemicals	0.263	0.204	0.123	0.114
PM15B	C05	Fusidic acid	protein synthesis, elongation factor	C06694	chemicals	1.979	1.791	2.05	2.263
PM15B	C06	Fusidic acid	protein synthesis, elongation factor	C06694	chemicals	1.514	1.038	1.963	2.695
PM15B	C07	Fusidic acid	protein synthesis, elongation factor	C06694	chemicals	2.721	0.841	1.89	2.328
PM15B	C08	Fusidic acid	protein synthesis, elongation factor	C06694	chemicals	0.793	0.21	0.182	0.092
PM15B	C09	1,10-Phenanthroline	chelator, lipophilic	C00604	chemicals	0.302	1.076	0.124	2.343
PM15B	C10	1,10-Phenanthroline	chelator, lipophilic	C00604	chemicals	0.311	0.493	0.12	2.012
PM15B	C11	1,10-Phenanthroline	chelator, lipophilic	C00604	chemicals	0.306	0.184	0.235	0.117
PM15B	C12	1,10-Phenanthroline	chelator, lipophilic	C00604	chemicals	0.133	0.116	0.249	0.177
PM15B	D01	Phleomycin	DNA damage, oxidation		chemicals	1.901	2.085	2.36	3.089
PM15B	D02	Phleomycin	DNA damage, oxidation		chemicals	2.258	1.978	2.469	2.244
PM15B	D03	Phleomycin	DNA damage, oxidation		chemicals	1.226	0.863	1.739	2.283
PM15B	D04	Phleomycin	DNA damage, oxidation		chemicals	1.106	0.198	0.112	0.101
PM15B	D05	Domiphen bromide	membrane, detergent, cationic, fungicide	D01588	chemicals	1.761	2.251	2.278	2.077
PM15B	D06	Domiphen bromide	membrane, detergent, cationic, fungicide	D01588	chemicals	2	1.223	2.925	3.076
PM15B	D07	Domiphen bromide	membrane, detergent, cationic, fungicide	D01588	chemicals	0.273	0.228	0.103	0.097
PM15B	D08	Domiphen bromide	membrane, detergent, cationic, fungicide	D01588	chemicals	0.319	0.248	0.111	0.195
PM15B	D09	Nordihydroguaiaretic acid	lipoxygenase, fungicide	C10719	chemicals	1.75	1.476	2.841	2.078
PM15B	D10	Nordihydroguaiaretic acid	lipoxygenase, fungicide	C10719	chemicals	1.929	1.117	2.678	1.88
PM15B	D11	Nordihydroguaiaretic acid	lipoxygenase, fungicide	C10719	chemicals	1.504	1.064	2.692	2.039
PM15B	D12	Nordihydroguaiaretic acid	lipoxygenase, fungicide	C10719	chemicals	1.006	0.731	3.014	2.947
PM15B	E01	Alexidine	membrane, electron transport, biguanide	D02804	chemicals	1.704	2.187	2.689	3.03
PM15B	E02	Alexidine	membrane, electron transport, biguanide	D02804	chemicals	0.267	0.234	0.096	0.091
PM15B	E03	Alexidine	membrane, electron transport, biguanide	D02804	chemicals	0.282	0.242	0.12	0.106
PM15B	E04	Alexidine	membrane, electron transport, biguanide	D02804	chemicals	0.297	0.237	0.106	0.104
PM15B	E05	Nitrofurazone	nitro compound, oxidizing agent, DNA damage	C08042	chemicals	1.593	1.708	2.193	2.364
PM15B	E06	Nitrofurazone	nitro compound, oxidizing agent, DNA damage	C08042	chemicals	1.228	0.685	2.253	2.858
PM15B	E07	Nitrofurazone	nitro compound, oxidizing agent, DNA damage	C08042	chemicals	0.296	0.246	0.108	2.389
PM15B	E08	Nitrofurazone	nitro compound, oxidizing agent, DNA damage	C08042	chemicals	0.313	0.252	0.097	0.106
PM15B	E09	Methyl viologen	oxidizing agent	C00225	chemicals	1.774	0.387	2.24	2.34
PM15B	E10	Methyl viologen	oxidizing agent	C00225	chemicals	1.645	0.274	2.277	0.092
PM15B	E11	Methyl viologen	oxidizing agent	C00225	chemicals	0.274	0.248	0.095	0.094
PM15B	E12	Methyl viologen	oxidizing agent	C00225	chemicals	0.079	0.085	0.096	0.095
PM15B	F01	3, 4-Dimethoxybenzyl alcohol	oxidizing agent, free radical-peroxidase substrate		chemicals	2.394	1.241	3.079	3.104
PM15B	F02	3, 4-Dimethoxybenzyl alcohol	oxidizing agent, free radical-peroxidase substrate		chemicals	2.146	0.46	3.328	2.491
PM15B	F03	3, 4-Dimethoxybenzyl alcohol	oxidizing agent, free radical-peroxidase substrate		chemicals	0.276	0.295	0.132	0.129
PM15B	F04	3, 4-Dimethoxybenzyl alcohol	oxidizing agent, free radical-peroxidase substrate		chemicals	0.3	0.291	0.13	0.12
PM15B	F05	Oleandomycin	protein synthesis, 50S ribosomal subunit, macrolide	C01946	chemicals	0.386	0.387	0.116	0.115
PM15B	F06	Oleandomycin	protein synthesis, 50S ribosomal subunit, macrolide	C01946	chemicals	0.318	0.291	0.109	0.092
PM15B	F07	Oleandomycin	protein synthesis, 50S ribosomal subunit, macrolide	C01946	chemicals	0.307	0.323	0.11	0.091
PM15B	F08	Oleandomycin	protein synthesis, 50S ribosomal subunit, macrolide	C01946	chemicals	0.303	0.335	0.102	0.098
PM15B	F09	Puromycin	protein synthesis, 30S ribosomal subunit, premature chanin termination	C01610	chemicals	0.292	0.337	0.103	0.129
PM15B	F10	Puromycin	protein synthesis, 30S ribosomal subunit, premature chanin termination	C01610	chemicals	0.293	0.321	0.111	0.097
PM15B	F11	Puromycin	protein synthesis, 30S ribosomal subunit, premature chanin termination	C01610	chemicals	0.295	0.294	0.106	0.106
PM15B	F12	Puromycin	protein synthesis, 30S ribosomal subunit, premature chanin termination	C01610	chemicals	0.101	0.08	0.105	0.093
PM15B	G01	CCCP	respiration, ionophore, H+	C11164	chemicals	2.759	0.309	2.994	2.601
PM15B	G02	CCCP	respiration, ionophore, H+	C11164	chemicals	0.361	0.543	0.279	2.337
PM15B	G03	CCCP	respiration, ionophore, H+	C11164	chemicals	0.846	0.93	0.815	0.781
PM15B	G04	CCCP	respiration, ionophore, H+	C11164	chemicals	1.147	1.083	1.263	1.329
PM15B	G05	Sodium azide	respiration, uncoupler		chemicals	0.272	0.321	0.11	2.102
PM15B	G06	Sodium azide	respiration, uncoupler		chemicals	0.274	0.356	0.108	0.096
PM15B	G07	Sodium azide	respiration, uncoupler		chemicals	0.278	0.359	0.104	0.084
PM15B	G08	Sodium azide	respiration, uncoupler		chemicals	0.294	0.339	0.094	0.104
PM15B	G09	Menadione	respiration, uncoupler	C05377	chemicals	0.297	0.308	0.105	0.11
PM15B	G10	Menadione	respiration, uncoupler	C05377	chemicals	0.302	0.307	0.166	0.136
PM15B	G11	Menadione	respiration, uncoupler	C05377	chemicals	0.316	0.294	0.139	0.173
PM15B	G12	Menadione	respiration, uncoupler	C05377	chemicals	0.117	0.129	0.18	0.25
PM15B	H01	2-Nitroimidazole	nitro compound, oxidizing agent, ribonucleotide DP reductase inhibitor		chemicals	2.533	0.522	2.94	2.665
PM15B	H02	2-Nitroimidazole	nitro compound, oxidizing agent, ribonucleotide DP reductase inhibitor		chemicals	1.678	0.377	3.453	2.768
PM15B	H03	2-Nitroimidazole	nitro compound, oxidizing agent, ribonucleotide DP reductase inhibitor		chemicals	1.879	0.237	2.51	2.516
PM15B	H04	2-Nitroimidazole	nitro compound, oxidizing agent, ribonucleotide DP reductase inhibitor		chemicals	0.092	0.076	0.146	1.93
PM15B	H05	Hydroxyurea	ribonucleotide DP reductase inhibitor, antifolate (inhibits thymine and methionine synthesis)	C07044	chemicals	0.082	0.366	0.101	2.895
PM15B	H06	Hydroxyurea	ribonucleotide DP reductase inhibitor, antifolate (inhibits thymine and methionine synthesis)	C07044	chemicals	0.079	0.073	0.099	0.153
PM15B	H07	Hydroxyurea	ribonucleotide DP reductase inhibitor, antifolate (inhibits thymine and methionine synthesis)	C07044	chemicals	0.079	0.078	0.088	0.082
PM15B	H08	Hydroxyurea	ribonucleotide DP reductase inhibitor, antifolate (inhibits thymine and methionine synthesis)	C07044	chemicals	0.084	0.076	0.092	0.09
PM15B	H09	Zinc chloride	toxic cation	C00038	chemicals	0.089	0.084	0.102	2.552
PM15B	H10	Zinc chloride	toxic cation	C00038	chemicals	0.614	0.271	0.106	2.817
PM15B	H11	Zinc chloride	toxic cation	C00038	chemicals	2.328	0.843	0.105	2.867
PM15B	H12	Zinc chloride	toxic cation	C00038	chemicals	0.089	0.739	0.126	3.141
PM16A	A01	Cefotaxime	wall, cephalosporin	C06885	chemicals	2.183	2.442	3.006	3.093
PM16A	A02	Cefotaxime	wall, cephalosporin	C06885	chemicals	1.509	2.322	2.777	3.091
PM16A	A03	Cefotaxime	wall, cephalosporin	C06885	chemicals	1.202	2.196	2.15	2.743
PM16A	A04	Cefotaxime	wall, cephalosporin	C06885	chemicals	1.814	1.768	1.561	0.08
PM16A	A05	Phosphomycin	wall	C06454	chemicals	1.574	2.034	2.379	2.997
PM16A	A06	Phosphomycin	wall	C06454	chemicals	1.522	2.043	2.516	3.256
PM16A	A07	Phosphomycin	wall	C06454	chemicals	2.129	1.971	2.06	2.803
PM16A	A08	Phosphomycin	wall	C06454	chemicals	1.815	1.879	2.171	2.399
PM16A	A09	5-Chloro-7-Iodo-8-Hydroxyquinoline	chelator, lipophilic		chemicals	2.433	2.465	2.2	2.729
PM16A	A10	5-Chloro-7-Iodo-8-Hydroxyquinoline	chelator, lipophilic		chemicals	1.382	2.359	0.103	3.006
PM16A	A11	5-Chloro-7-Iodo-8-Hydroxyquinoline	chelator, lipophilic		chemicals	0.117	0.665	0.092	3.096
PM16A	A12	5-Chloro-7-Iodo-8-Hydroxyquinoline	chelator, lipophilic		chemicals	0.918	0.355	0.094	2.598
PM16A	B01	Norfloxacin	DNA topoisomerase	C06687	chemicals	2.59	2.523	2.884	3.32
PM16A	B02	Norfloxacin	DNA topoisomerase	C06687	chemicals	1.634	2.433	2.24	3.351
PM16A	B03	Norfloxacin	DNA topoisomerase	C06687	chemicals	2.319	1.781	1.33	3.023
PM16A	B04	Norfloxacin	DNA topoisomerase	C06687	chemicals	0.823	0.361	0.106	0.083
PM16A	B05	Sulfanilamide	folate antagonist, PABA analog	C07458	chemicals	2.439	1.671	2.852	2.412
PM16A	B06	Sulfanilamide	folate antagonist, PABA analog	C07458	chemicals	2.464	2.064	2.618	2.468
PM16A	B07	Sulfanilamide	folate antagonist, PABA analog	C07458	chemicals	2.597	2.45	2.241	3.119
PM16A	B08	Sulfanilamide	folate antagonist, PABA analog	C07458	chemicals	1.983	1.87	2.721	2.981
PM16A	B09	Trimethoprim	folate antagonist, dihyldrofolate reductase inhibitor	C01965	chemicals	0.931	2.137	0.107	2.623
PM16A	B10	Trimethoprim	folate antagonist, dihyldrofolate reductase inhibitor	C01965	chemicals	0.283	1.022	0.108	2.094
PM16A	B11	Trimethoprim	folate antagonist, dihyldrofolate reductase inhibitor	C01965	chemicals	0.249	0.084	3.25	2.89
PM16A	B12	Trimethoprim	folate antagonist, dihyldrofolate reductase inhibitor	C01965	chemicals	0.088	0.077	0.559	2.693
PM16A	C01	Dichlofluanid	fungicide, phenylsulphamide		chemicals	0.56	1.052	0.111	3.109
PM16A	C02	Dichlofluanid	fungicide, phenylsulphamide		chemicals	1.816	0.628	0.091	2.342
PM16A	C03	Dichlofluanid	fungicide, phenylsulphamide		chemicals	0.604	0.345	0.103	0.096
PM16A	C04	Dichlofluanid	fungicide, phenylsulphamide		chemicals	0.251	0.17	0.103	0.096
PM16A	C05	Protamine Sulfate	membrane, nonspecific binding	C01609	chemicals	0.271	0.188	0.105	0.099
PM16A	C06	Protamine Sulfate	membrane, nonspecific binding	C01609	chemicals	0.287	0.188	0.125	0.1
PM16A	C07	Protamine Sulfate	membrane, nonspecific binding	C01609	chemicals	0.305	0.185	0.12	0.103
PM16A	C08	Protamine Sulfate	membrane, nonspecific binding	C01609	chemicals	0.301	0.191	0.106	0.119
PM16A	C09	Cetylpyridinium Chloride	membrane, detergent, cationic	C11307	chemicals	2.582	2.141	1.907	2.306
PM16A	C10	Cetylpyridinium Chloride	membrane, detergent, cationic	C11307	chemicals	2.224	1.925	2.498	2.137
PM16A	C11	Cetylpyridinium Chloride	membrane, detergent, cationic	C11307	chemicals	1.896	1.535	2.644	2.969
PM16A	C12	Cetylpyridinium Chloride	membrane, detergent, cationic	C11307	chemicals	0.107	0.101	0.119	0.112
PM16A	D01	1-Chloro-2,4-Dinitrobenzene	oxidizes sulfhydryls, depletes glutathione	C14397	chemicals	2.489	1.393	2.566	2.253
PM16A	D02	1-Chloro-2,4-Dinitrobenzene	oxidizes sulfhydryls, depletes glutathione	C14397	chemicals	0.216	0.766	0.11	0.151
PM16A	D03	1-Chloro-2,4-Dinitrobenzene	oxidizes sulfhydryls, depletes glutathione	C14397	chemicals	2	0.196	0.112	0.241
PM16A	D04	1-Chloro-2,4-Dinitrobenzene	oxidizes sulfhydryls, depletes glutathione	C14397	chemicals	0.233	0.217	0.211	0.179
PM16A	D05	Diamide	oxidizes sulfhydryls, depletes glutathione		chemicals	2.334	1.391	2.021	1.962
PM16A	D06	Diamide	oxidizes sulfhydryls, depletes glutathione		chemicals	1.481	1.475	2.266	2.062
PM16A	D07	Diamide	oxidizes sulfhydryls, depletes glutathione		chemicals	0.286	0.226	0.112	0.096
PM16A	D08	Diamide	oxidizes sulfhydryls, depletes glutathione		chemicals	0.341	0.266	0.112	0.114
PM16A	D09	Cinoxacin	DNA topoisomerase	C08052	chemicals	1.587	1.215	2.578	2.155
PM16A	D10	Cinoxacin	DNA topoisomerase	C08052	chemicals	0.515	0.224	0.11	2.557
PM16A	D11	Cinoxacin	DNA topoisomerase	C08052	chemicals	0.249	0.172	0.097	0.101
PM16A	D12	Cinoxacin	DNA topoisomerase	C08052	chemicals	0.081	0.077	0.083	0.082
PM16A	E01	Streptomycin	protein synthesis, 30S ribosomal subunit, aminoglycoside	C00413	chemicals	2.172	2.34	2.986	3.328
PM16A	E02	Streptomycin	protein synthesis, 30S ribosomal subunit, aminoglycoside	C00413	chemicals	2.163	1.804	1.908	2.549
PM16A	E03	Streptomycin	protein synthesis, 30S ribosomal subunit, aminoglycoside	C00413	chemicals	2.08	1.407	2.161	2.182
PM16A	E04	Streptomycin	protein synthesis, 30S ribosomal subunit, aminoglycoside	C00413	chemicals	2.22	1.536	2.161	1.908
PM16A	E05	5-Azacytidine	DNA methylation, methyltransferase inhibitor	C11262	chemicals	2.216	1.582	2.471	1.972
PM16A	E06	5-Azacytidine	DNA methylation, methyltransferase inhibitor	C11262	chemicals	1.496	1.844	1.976	3.249
PM16A	E07	5-Azacytidine	DNA methylation, methyltransferase inhibitor	C11262	chemicals	1.396	1.789	2.029	2.933
PM16A	E08	5-Azacytidine	DNA methylation, methyltransferase inhibitor	C11262	chemicals	2.17	1.938	1.944	2.651
PM16A	E09	Rifamycin SV	RNA polymerase	C01848	chemicals	0.332	0.278	0.128	0.119
PM16A	E10	Rifamycin SV	RNA polymerase	C01848	chemicals	0.387	0.303	0.196	0.233
PM16A	E11	Rifamycin SV	RNA polymerase	C01848	chemicals	0.397	0.276	0.208	0.186
PM16A	E12	Rifamycin SV	RNA polymerase	C01848	chemicals	0.384	0.276	0.464	0.592
PM16A	F01	Potassium Tellurite	toxic anion		chemicals	0.099	2.076	3.259	2.821
PM16A	F02	Potassium Tellurite	toxic anion		chemicals	0.23	1.403	2.237	3.274
PM16A	F03	Potassium Tellurite	toxic anion		chemicals	0.283	0.52	0.741	2.631
PM16A	F04	Potassium Tellurite	toxic anion		chemicals	0.27	0.347	0.135	0.314
PM16A	F05	Sodium Selenite	toxic anion	C05684	chemicals	0.765	0.74	1.205	2.753
PM16A	F06	Sodium Selenite	toxic anion	C05684	chemicals	0.488	0.6	0.638	0.484
PM16A	F07	Sodium Selenite	toxic anion	C05684	chemicals	0.435	0.388	0.242	0.299
PM16A	F08	Sodium Selenite	toxic anion	C05684	chemicals	0.361	0.303	0.183	0.086
PM16A	F09	Aluminum Sulfate	toxic cation		chemicals	2.15	1.973	2.568	3.345
PM16A	F10	Aluminum Sulfate	toxic cation		chemicals	1.602	1.898	3.222	3.052
PM16A	F11	Aluminum Sulfate	toxic cation		chemicals	1.174	1.358	2.981	3.116
PM16A	F12	Aluminum Sulfate	toxic cation		chemicals	1.096	1.905	1.563	3.022
PM16A	G01	Chromium Chloride	toxic cation	C06268	chemicals	2.697	2.26	3.275	3.182
PM16A	G02	Chromium Chloride	toxic cation	C06268	chemicals	1.9	1.875	2.825	2.335
PM16A	G03	Chromium Chloride	toxic cation	C06268	chemicals	1.836	1.338	2.595	2.927
PM16A	G04	Chromium Chloride	toxic cation	C06268	chemicals	1.525	1.287	1.779	2.845
PM16A	G05	Ferric Chloride	toxic cation	C00023	chemicals	2.351	1.846	2.077	2.283
PM16A	G06	Ferric Chloride	toxic cation	C00023	chemicals	2.123	1.51	2.183	2.566
PM16A	G07	Ferric Chloride	toxic cation	C00023	chemicals	1.553	1.343	2.547	2.288
PM16A	G08	Ferric Chloride	toxic cation	C00023	chemicals	2.148	1.004	3.063	2.525
PM16A	G09	L-Glutamic-g-Hydroxamate	tRNA synthetase		chemicals	1.615	1.615	2.818	2.324
PM16A	G10	L-Glutamic-g-Hydroxamate	tRNA synthetase		chemicals	0.31	1.037	3.08	2.247
PM16A	G11	L-Glutamic-g-Hydroxamate	tRNA synthetase		chemicals	0.242	0.204	2.506	0.093
PM16A	G12	L-Glutamic-g-Hydroxamate	tRNA synthetase		chemicals	0.082	0.08	0.097	0.084
PM16A	H01	Glycine Hydroxamate	tRNA synthetase		chemicals	2.766	0.659	2.636	3.241
PM16A	H02	Glycine Hydroxamate	tRNA synthetase		chemicals	1.637	0.167	2.388	2.403
PM16A	H03	Glycine Hydroxamate	tRNA synthetase		chemicals	0.087	0.077	0.114	0.102
PM16A	H04	Glycine Hydroxamate	tRNA synthetase		chemicals	0.097	0.081	0.137	0.102
PM16A	H05	Chloroxylenol	fungicide	C14715	chemicals	2.533	1.221	2.153	2.219
PM16A	H06	Chloroxylenol	fungicide	C14715	chemicals	1.66	1.052	2.328	2.406
PM16A	H07	Chloroxylenol	fungicide	C14715	chemicals	0.84	0.391	2.564	0.089
PM16A	H08	Chloroxylenol	fungicide	C14715	chemicals	0.102	0.12	0.283	1.059
PM16A	H09	Sorbic Acid	respiration, ionophore, H+		chemicals	1.568	1.483	2.645	2.524
PM16A	H10	Sorbic Acid	respiration, ionophore, H+		chemicals	1.217	1.157	3.044	2.068
PM16A	H11	Sorbic Acid	respiration, ionophore, H+		chemicals	0.491	1.096	3.111	2.169
PM16A	H12	Sorbic Acid	respiration, ionophore, H+		chemicals	0.255	0.215	2.66	2.226
PM17A	A01	D-Serine	inhibits 3PGA dehydrogenase (L-serine and pantothenate synthesis)	C00740	chemicals	1.051	2.473	2.655	3.194
PM17A	A02	D-Serine	inhibits 3PGA dehydrogenase (L-serine and pantothenate synthesis)	C00740	chemicals	1.242	1.893	2.159	2.27
PM17A	A03	D-Serine	inhibits 3PGA dehydrogenase (L-serine and pantothenate synthesis)	C00740	chemicals	0.894	0.374	1.381	2.006
PM17A	A04	D-Serine	inhibits 3PGA dehydrogenase (L-serine and pantothenate synthesis)	C00740	chemicals	0.072	0.083	0.094	0.081
PM17A	A05	b-Chloro-L-Alanine	aa analog, alanine, aminotransferase inhibitor	C02635	chemicals	0.965	2.112	2.326	2.717
PM17A	A06	b-Chloro-L-Alanine	aa analog, alanine, aminotransferase inhibitor	C02635	chemicals	1.354	1.725	2.612	2.662
PM17A	A07	b-Chloro-L-Alanine	aa analog, alanine, aminotransferase inhibitor	C02635	chemicals	1.65	1.585	1.969	2.265
PM17A	A08	b-Chloro-L-Alanine	aa analog, alanine, aminotransferase inhibitor	C02635	chemicals	0.902	0.764	1.871	2.008
PM17A	A09	Thiosalicylate	biofilm inhibitor, anti-capsule agent, chelator, prostaglandin syntetase inhibitor	C08171	chemicals	2.396	2.317	2.889	2.953
PM17A	A10	Thiosalicylate	biofilm inhibitor, anti-capsule agent, chelator, prostaglandin syntetase inhibitor	C08171	chemicals	2.262	2.408	2.141	2.968
PM17A	A11	Thiosalicylate	biofilm inhibitor, anti-capsule agent, chelator, prostaglandin syntetase inhibitor	C08171	chemicals	2.616	1.706	2.568	2.758
PM17A	A12	Thiosalicylate	biofilm inhibitor, anti-capsule agent, chelator, prostaglandin syntetase inhibitor	C08171	chemicals	0.095	0.093	0.1	0.113
PM17A	B01	Salicylate	biofilm inhibitor, anti-capsule agent, chelator, prostaglandin syntetase inhibitor, mar inducer	C00805	chemicals	2.001	1.708	3.013	3.249
PM17A	B02	Salicylate	biofilm inhibitor, anti-capsule agent, chelator, prostaglandin syntetase inhibitor, mar inducer	C00805	chemicals	0.13	0.083	2.115	3.13
PM17A	B03	Salicylate	biofilm inhibitor, anti-capsule agent, chelator, prostaglandin syntetase inhibitor, mar inducer	C00805	chemicals	0.176	0.084	0.092	0.151
PM17A	B04	Salicylate	biofilm inhibitor, anti-capsule agent, chelator, prostaglandin syntetase inhibitor, mar inducer	C00805	chemicals	0.161	0.093	0.1	0.091
PM17A	B05	Hygromycin B	protein synthesis, 30S ribosomal subunit, aminoglycoside	C01925	chemicals	2.214	2.206	2.739	2.76
PM17A	B06	Hygromycin B	protein synthesis, 30S ribosomal subunit, aminoglycoside	C01925	chemicals	1.343	2.155	2.361	2.1
PM17A	B07	Hygromycin B	protein synthesis, 30S ribosomal subunit, aminoglycoside	C01925	chemicals	1.359	2.224	2.869	2.863
PM17A	B08	Hygromycin B	protein synthesis, 30S ribosomal subunit, aminoglycoside	C01925	chemicals	1.331	2.393	1.967	2.392
PM17A	B09	Ethionamide	anti-tuberculosic	C07665	chemicals	1.938	1.509	2.638	2.51
PM17A	B10	Ethionamide	anti-tuberculosic	C07665	chemicals	0.183	0.177	0.097	0.104
PM17A	B11	Ethionamide	anti-tuberculosic	C07665	chemicals	0.144	0.077	0.112	0.265
PM17A	B12	Ethionamide	anti-tuberculosic	C07665	chemicals	0.102	0.074	0.112	0.097
PM17A	C01	4-Aminopyridine	ion channel inhibitor, K+	C13728	chemicals	2.3	2.532	2.973	2.868
PM17A	C02	4-Aminopyridine	ion channel inhibitor, K+	C13728	chemicals	2.023	2.447	2.567	2.953
PM17A	C03	4-Aminopyridine	ion channel inhibitor, K+	C13728	chemicals	2.09	1.901	2.864	3.07
PM17A	C04	4-Aminopyridine	ion channel inhibitor, K+	C13728	chemicals	1.014	0.523	1.333	2.869
PM17A	C05	Sulfachloropyridazine	folate antagonist, PABA analog		chemicals	1.58	2.52	2.483	2.917
PM17A	C06	Sulfachloropyridazine	folate antagonist, PABA analog		chemicals	1.684	1.841	1.689	2.372
PM17A	C07	Sulfachloropyridazine	folate antagonist, PABA analog		chemicals	1.798	2.144	2.328	2.686
PM17A	C08	Sulfachloropyridazine	folate antagonist, PABA analog		chemicals	1.438	2.214	1.441	2.671
PM17A	C09	Sulfamonomethoxine	folate antagonist	C12540	chemicals	2.329	1.962	2.105	3.016
PM17A	C10	Sulfamonomethoxine	folate antagonist	C12540	chemicals	2.021	2.367	2.298	3.369
PM17A	C11	Sulfamonomethoxine	folate antagonist	C12540	chemicals	1.527	1.638	2.668	2.788
PM17A	C12	Sulfamonomethoxine	folate antagonist	C12540	chemicals	0.358	0.608	0.093	2.765
PM17A	D01	Oxycarboxin	respiratory enzymes, carboxamide, fungicide	C10956	chemicals	2.328	2.478	3.12	2.526
PM17A	D02	Oxycarboxin	respiratory enzymes, carboxamide, fungicide	C10956	chemicals	1.621	0.263	0.988	2.149
PM17A	D03	Oxycarboxin	respiratory enzymes, carboxamide, fungicide	C10956	chemicals	0.243	0.206	0.158	0.155
PM17A	D04	Oxycarboxin	respiratory enzymes, carboxamide, fungicide	C10956	chemicals	0.281	0.206	0.236	0.127
PM17A	D05	Aminotriazole	inhibits catalase, inhibits histidine synthesis	C11261	chemicals	1.273	0.592	2.137	2.277
PM17A	D06	Aminotriazole	inhibits catalase, inhibits histidine synthesis	C11261	chemicals	0.289	0.414	0.104	2.456
PM17A	D07	Aminotriazole	inhibits catalase, inhibits histidine synthesis	C11261	chemicals	0.303	0.184	0.114	0.308
PM17A	D08	Aminotriazole	inhibits catalase, inhibits histidine synthesis	C11261	chemicals	0.317	0.223	0.116	0.103
PM17A	D09	Chlorpromazine	membrane, phenothiazine, efflux pump inhibitor, anti-psychotic	C06906	chemicals	2.193	1.844	2.393	2.499
PM17A	D10	Chlorpromazine	membrane, phenothiazine, efflux pump inhibitor, anti-psychotic	C06906	chemicals	0.265	0.223	0.1	0.091
PM17A	D11	Chlorpromazine	membrane, phenothiazine, efflux pump inhibitor, anti-psychotic	C06906	chemicals	0.226	0.141	0.134	0.125
PM17A	D12	Chlorpromazine	membrane, phenothiazine, efflux pump inhibitor, anti-psychotic	C06906	chemicals	0.129	0.139	0.192	0.194
PM17A	E01	Niaproof	membrane, detergent, anionic		chemicals	2.297	1.162	2.106	2.276
PM17A	E02	Niaproof	membrane, detergent, anionic		chemicals	1.727	0.621	1.866	0.454
PM17A	E03	Niaproof	membrane, detergent, anionic		chemicals	0.535	0.479	0.4	0.35
PM17A	E04	Niaproof	membrane, detergent, anionic		chemicals	0.304	0.246	0.104	0.097
PM17A	E05	Compound 48/80	cyclic AMP phosphodiesterase inhibitor		chemicals	2.338	1.908	2.724	2.651
PM17A	E06	Compound 48/80	cyclic AMP phosphodiesterase inhibitor		chemicals	1.672	0.223	2.108	3.084
PM17A	E07	Compound 48/80	cyclic AMP phosphodiesterase inhibitor		chemicals	1.225	0.226	0.108	0.105
PM17A	E08	Compound 48/80	cyclic AMP phosphodiesterase inhibitor		chemicals	0.32	0.266	0.111	0.097
PM17A	E09	Sodium Tungstate	toxic anion, molybdate analog		chemicals	1.081	1.567	2.596	3.379
PM17A	E10	Sodium Tungstate	toxic anion, molybdate analog		chemicals	0.293	1.282	2.107	3.065
PM17A	E11	Sodium Tungstate	toxic anion, molybdate analog		chemicals	0.273	0.705	0.123	2.931
PM17A	E12	Sodium Tungstate	toxic anion, molybdate analog		chemicals	0.086	0.083	0.118	0.097
PM17A	F01	Lithium Chloride	toxic cation		chemicals	2.492	1.676	3.357	3.141
PM17A	F02	Lithium Chloride	toxic cation		chemicals	0.716	1.352	2.681	2.219
PM17A	F03	Lithium Chloride	toxic cation		chemicals	0.261	0.387	0.131	0.103
PM17A	F04	Lithium Chloride	toxic cation		chemicals	0.407	0.494	0.113	0.173
PM17A	F05	D,L-Methionine Hydroxamate	tRNA synthetase		chemicals	0.451	0.95	0.143	2.267
PM17A	F06	D,L-Methionine Hydroxamate	tRNA synthetase		chemicals	0.295	0.284	0.11	0.099
PM17A	F07	D,L-Methionine Hydroxamate	tRNA synthetase		chemicals	0.329	0.334	0.129	0.109
PM17A	F08	D,L-Methionine Hydroxamate	tRNA synthetase		chemicals	0.554	0.636	0.942	0.377
PM17A	F09	Tannic acid	antimicrobial, from plants	D01959	chemicals	2.122	1.916	3.289	2.937
PM17A	F10	Tannic acid	antimicrobial, from plants	D01959	chemicals	2.964	2.083	2.93	3.429
PM17A	F11	Tannic acid	antimicrobial, from plants	D01959	chemicals	1.149	1.768	3.545	2.945
PM17A	F12	Tannic acid	antimicrobial, from plants	D01959	chemicals	3.483	2.812	2.001	3.693
PM17A	G01	Chlorambucil	alkylating agent, anti-cancer agent	C06900	chemicals	3.043	2.36	2.316	3.069
PM17A	G02	Chlorambucil	alkylating agent, anti-cancer agent	C06900	chemicals	3.544	2.216	3.004	3.109
PM17A	G03	Chlorambucil	alkylating agent, anti-cancer agent	C06900	chemicals	3.162	0.548	3.544	2.673
PM17A	G04	Chlorambucil	alkylating agent, anti-cancer agent	C06900	chemicals	1.184	1.045	2.755	2.309
PM17A	G05	Cefamandole	wall, cephalosporin	C08102	chemicals	1.778	2.123	3.175	2.23
PM17A	G06	Cefamandole	wall, cephalosporin	C08102	chemicals	1.891	2.224	2.983	2.961
PM17A	G07	Cefamandole	wall, cephalosporin	C08102	chemicals	1.281	2.042	2.365	2.849
PM17A	G08	Cefamandole	wall, cephalosporin	C08102	chemicals	1.381	1.505	2.847	2.927
PM17A	G09	Cetoperazone	wall, cephalosporin	C06883	chemicals	1.734	2.41	2.82	3.123
PM17A	G10	Cetoperazone	wall, cephalosporin	C06883	chemicals	2.272	1.991	2.198	1.867
PM17A	G11	Cetoperazone	wall, cephalosporin	C06883	chemicals	2.045	0.82	2.713	2.209
PM17A	G12	Cetoperazone	wall, cephalosporin	C06883	chemicals	2.044	0.076	2.592	0.084
PM17A	H01	Cefsulodin	wall, cephalosporin	C13505	chemicals	1.631	2.015	3.109	2.757
PM17A	H02	Cefsulodin	wall, cephalosporin	C13505	chemicals	0.956	2.128	2.384	2.795
PM17A	H03	Cefsulodin	wall, cephalosporin	C13505	chemicals	2.128	1.383	3.114	2.728
PM17A	H04	Cefsulodin	wall, cephalosporin	C13505	chemicals	0.916	1.314	2.449	2.84
PM17A	H05	Caffeine	cyclic AMP phosphodiesterase inhibitor	C07481	chemicals	1.466	0.894	2.841	2.878
PM17A	H06	Caffeine	cyclic AMP phosphodiesterase inhibitor	C07481	chemicals	0.097	0.265	2.928	2.716
PM17A	H07	Caffeine	cyclic AMP phosphodiesterase inhibitor	C07481	chemicals	0.078	0.079	0.103	0.092
PM17A	H08	Caffeine	cyclic AMP phosphodiesterase inhibitor	C07481	chemicals	0.084	0.093	0.115	0.096
PM17A	H09	Phenylarsine Oxide	tyrosine phosphatase inhibitor		chemicals	2.529	1.796	2.242	2.329
PM17A	H10	Phenylarsine Oxide	tyrosine phosphatase inhibitor		chemicals	2.365	1.735	2.114	2.368
PM17A	H11	Phenylarsine Oxide	tyrosine phosphatase inhibitor		chemicals	2.775	1.682	2.891	2.507
PM17A	H12	Phenylarsine Oxide	tyrosine phosphatase inhibitor		chemicals	2.301	1.041	2.937	2.811
PM18C	A01	Ketoprofen	biofilm inhibitor, anti-capsule agent, prostaglandin syntetase inhibitor	C01716	chemicals	2.651	2.443	2.607	2.022
PM18C	A02	Ketoprofen	biofilm inhibitor, anti-capsule agent, prostaglandin syntetase inhibitor	C01716	chemicals	2.388	1.172	3.236	2.294
PM18C	A03	Ketoprofen	biofilm inhibitor, anti-capsule agent, prostaglandin syntetase inhibitor	C01716	chemicals	0.107	0.082	0.092	0.11
PM18C	A04	Ketoprofen	biofilm inhibitor, anti-capsule agent, prostaglandin syntetase inhibitor	C01716	chemicals	0.266	0.244	0.081	0.1
PM18C	A05	Sodium pyrophosphate decahydrate	chelator, hydrophilic	C00013	chemicals	1.76	2.466	1.636	2.714
PM18C	A06	Sodium pyrophosphate decahydrate	chelator, hydrophilic	C00013	chemicals	1.284	0.308	1.899	0.114
PM18C	A07	Sodium pyrophosphate decahydrate	chelator, hydrophilic	C00013	chemicals	1.106	0.074	0.112	0.112
PM18C	A08	Sodium pyrophosphate decahydrate	chelator, hydrophilic	C00013	chemicals	0.071	0.071	0.081	0.085
PM18C	A09	Thiamphenicol	protein synthesis, amphenicol	C12853	chemicals	1.531	1.669	1.985	2.817
PM18C	A10	Thiamphenicol	protein synthesis, amphenicol	C12853	chemicals	0.683	1.127	1.327	2.79
PM18C	A11	Thiamphenicol	protein synthesis, amphenicol	C12853	chemicals	0.085	0.442	0.701	2.076
PM18C	A12	Thiamphenicol	protein synthesis, amphenicol	C12853	chemicals	0.08	0.127	0.093	0.128
PM18C	B01	Trifluorothymidine	nucleic acid analog, pyrimidine, DNA synthesis		chemicals	2.213	2.31	2.989	3.05
PM18C	B02	Trifluorothymidine	nucleic acid analog, pyrimidine, DNA synthesis		chemicals	2.092	2.606	2.3	2.983
PM18C	B03	Trifluorothymidine	nucleic acid analog, pyrimidine, DNA synthesis		chemicals	2.464	2.583	2.498	2.856
PM18C	B04	Trifluorothymidine	nucleic acid analog, pyrimidine, DNA synthesis		chemicals	1.385	2.71	2.665	2.821
PM18C	B05	Pipemidic Acid	DNA topoisomerase	D01531	chemicals	1.262	2.343	3.047	3.026
PM18C	B06	Pipemidic Acid	DNA topoisomerase	D01531	chemicals	1.994	2.567	1.831	2.149
PM18C	B07	Pipemidic Acid	DNA topoisomerase	D01531	chemicals	0.373	0.28	0.106	0.334
PM18C	B08	Pipemidic Acid	DNA topoisomerase	D01531	chemicals	0.208	0.079	0.118	0.112
PM18C	B09	Azathioprine	nucleic acid analog, purine	C06837	chemicals	2.646	2.336	2.105	2.802
PM18C	B10	Azathioprine	nucleic acid analog, purine	C06837	chemicals	1.889	1.801	3.073	2.159
PM18C	B11	Azathioprine	nucleic acid analog, purine	C06837	chemicals	2.625	1.982	3.114	2.839
PM18C	B12	Azathioprine	nucleic acid analog, purine	C06837	chemicals	2.309	2.443	2.745	2.28
PM18C	C01	Poly-L-lysine	membrane, detergent, cationic		chemicals	1.83	2.392	1.641	3.326
PM18C	C02	Poly-L-lysine	membrane, detergent, cationic		chemicals	1.226	2.051	2.235	1.768
PM18C	C03	Poly-L-lysine	membrane, detergent, cationic		chemicals	0.937	2.1	1.515	1.943
PM18C	C04	Poly-L-lysine	membrane, detergent, cationic		chemicals	0.519	2.195	1.325	2.429
PM18C	C05	Sulfisoxazole	folate antagonist, PABA analog	C07318	chemicals	2.293	1.982	2.707	2.668
PM18C	C06	Sulfisoxazole	folate antagonist, PABA analog	C07318	chemicals	2.245	2.609	2.499	2.011
PM18C	C07	Sulfisoxazole	folate antagonist, PABA analog	C07318	chemicals	0.577	1.572	0.399	2.36
PM18C	C08	Sulfisoxazole	folate antagonist, PABA analog	C07318	chemicals	0.331	0.285	0.11	2.582
PM18C	C09	Pentachlorophenol (PCP)	respiration, ionophore, H+	C02575	chemicals	2.307	2.328	2.01	2.031
PM18C	C10	Pentachlorophenol (PCP)	respiration, ionophore, H+	C02575	chemicals	2.417	2.043	2.981	1.664
PM18C	C11	Pentachlorophenol (PCP)	respiration, ionophore, H+	C02575	chemicals	1.32	0.431	2.842	2.244
PM18C	C12	Pentachlorophenol (PCP)	respiration, ionophore, H+	C02575	chemicals	0.29	0.232	2.815	1.413
PM18C	D01	Sodium m-arsenite	toxic anion		chemicals	0.082	0.078	0.102	0.113
PM18C	D02	Sodium m-arsenite	toxic anion		chemicals	0.13	0.078	0.1	0.096
PM18C	D03	Sodium m-arsenite	toxic anion		chemicals	0.214	0.19	0.102	0.102
PM18C	D04	Sodium m-arsenite	toxic anion		chemicals	0.198	0.214	0.098	0.102
PM18C	D05	Sodium bromate	toxic anion		chemicals	1.551	2.157	2.449	2.884
PM18C	D06	Sodium bromate	toxic anion		chemicals	1.311	2.636	1.93	2.428
PM18C	D07	Sodium bromate	toxic anion		chemicals	0.866	0.749	1.723	2.236
PM18C	D08	Sodium bromate	toxic anion		chemicals	0.291	0.243	0.388	0.995
PM18C	D09	Lidocaine	ion channel inhibitor, Na+, anaesthetic	D00358	chemicals	1.799	0.201	0.111	0.122
PM18C	D10	Lidocaine	ion channel inhibitor, Na+, anaesthetic	D00358	chemicals	1.491	0.206	0.121	0.147
PM18C	D11	Lidocaine	ion channel inhibitor, Na+, anaesthetic	D00358	chemicals	0.206	0.091	0.109	0.128
PM18C	D12	Lidocaine	ion channel inhibitor, Na+, anaesthetic	D00358	chemicals	0.091	0.084	0.132	0.15
PM18C	E01	Sodium metasilicate	toxic anion		chemicals	2.46	1.933	2.345	1.493
PM18C	E02	Sodium metasilicate	toxic anion		chemicals	1.381	1.439	2.619	1.643
PM18C	E03	Sodium metasilicate	toxic anion		chemicals	0.891	0.684	0.156	1.91
PM18C	E04	Sodium metasilicate	toxic anion		chemicals	0.364	0.486	0.408	0.288
PM18C	E05	Sodium periodate	toxic anion, oxidizing agent		chemicals	1.318	2.463	2.844	2.756
PM18C	E06	Sodium periodate	toxic anion, oxidizing agent		chemicals	0.256	1.397	0.119	2.128
PM18C	E07	Sodium periodate	toxic anion, oxidizing agent		chemicals	0.251	0.194	0.13	0.101
PM18C	E08	Sodium periodate	toxic anion, oxidizing agent		chemicals	0.274	0.202	0.119	0.156
PM18C	E09	Antimony (III) chloride	toxic cation	C15235	chemicals	2.335	1.931	3.067	1.972
PM18C	E10	Antimony (III) chloride	toxic cation	C15235	chemicals	2.446	2.494	3.116	1.916
PM18C	E11	Antimony (III) chloride	toxic cation	C15235	chemicals	1.286	0.831	0.13	1.685
PM18C	E12	Antimony (III) chloride	toxic cation	C15235	chemicals	0.1	0.103	0.165	0.151
PM18C	F01	Semicarbazide hydrochloride	amine oxidase inhibitor, carcinogen	C02077	chemicals	1.119	0.37	2.641	1.791
PM18C	F02	Semicarbazide hydrochloride	amine oxidase inhibitor, carcinogen	C02077	chemicals	0.3	0.131	1.282	1.904
PM18C	F03	Semicarbazide hydrochloride	amine oxidase inhibitor, carcinogen	C02077	chemicals	0.205	0.193	0.123	0.112
PM18C	F04	Semicarbazide hydrochloride	amine oxidase inhibitor, carcinogen	C02077	chemicals	0.223	0.206	0.118	0.107
PM18C	F05	Tinidazole	nitro compound, oxidizing agent, DNA damage	D01426	chemicals	2.017	2.372	2.372	2.104
PM18C	F06	Tinidazole	nitro compound, oxidizing agent, DNA damage	D01426	chemicals	2.398	1.263	2.493	2.103
PM18C	F07	Tinidazole	nitro compound, oxidizing agent, DNA damage	D01426	chemicals	0.337	0.923	2.258	2.043
PM18C	F08	Tinidazole	nitro compound, oxidizing agent, DNA damage	D01426	chemicals	2.215	0.26	3.243	0.105
PM18C	F09	Aztreonam	wall, lactam	C06840	chemicals	2.376	1.032	2.943	2.074
PM18C	F10	Aztreonam	wall, lactam	C06840	chemicals	1.688	1.392	3.105	1.799
PM18C	F11	Aztreonam	wall, lactam	C06840	chemicals	1.976	1.912	3.15	2.125
PM18C	F12	Aztreonam	wall, lactam	C06840	chemicals	2.386	2.482	2.507	1.907
PM18C	G01	Triclosan	lipid synthesis, fatty acid inhibitor	C12059	chemicals	2.264	2.211	3.196	2.789
PM18C	G02	Triclosan	lipid synthesis, fatty acid inhibitor	C12059	chemicals	2.628	2.384	2.743	2.33
PM18C	G03	Triclosan	lipid synthesis, fatty acid inhibitor	C12059	chemicals	2.034	2.043	2.892	2.158
PM18C	G04	Triclosan	lipid synthesis, fatty acid inhibitor	C12059	chemicals	2.379	1.875	3.221	2.031
PM18C	G05	3,5- Diamino-1,2,4-triazole (Guanazole)	ribonucleotide DP reductase inhibitor		chemicals	1.485	1.552	3.024	2.12
PM18C	G06	3,5- Diamino-1,2,4-triazole (Guanazole)	ribonucleotide DP reductase inhibitor		chemicals	1.519	0.453	3.469	2.016
PM18C	G07	3,5- Diamino-1,2,4-triazole (Guanazole)	ribonucleotide DP reductase inhibitor		chemicals	0.851	0.18	1.994	0.101
PM18C	G08	3,5- Diamino-1,2,4-triazole (Guanazole)	ribonucleotide DP reductase inhibitor		chemicals	0.244	0.186	0.124	0.11
PM18C	G09	Myricetin	DNA & RNA synthesis, polymerase inhibitor	C10107	chemicals	2.498	1.171	3.392	2.062
PM18C	G10	Myricetin	DNA & RNA synthesis, polymerase inhibitor	C10107	chemicals	2.258	1.03	3.282	2.24
PM18C	G11	Myricetin	DNA & RNA synthesis, polymerase inhibitor	C10107	chemicals	1.501	0.632	2.385	2.929
PM18C	G12	Myricetin	DNA & RNA synthesis, polymerase inhibitor	C10107	chemicals	1.069	0.677	0.794	0.615
PM18C	H01	5-Fluoro-5'-deoxyuridine	nucleic acid analog, pyrimidine, DNA synthesis	C11736	chemicals	2.388	2.087	2.242	2.698
PM18C	H02	5-Fluoro-5'-deoxyuridine	nucleic acid analog, pyrimidine, DNA synthesis	C11736	chemicals	1.897	2.323	2.1	2.412
PM18C	H03	5-Fluoro-5'-deoxyuridine	nucleic acid analog, pyrimidine, DNA synthesis	C11736	chemicals	2.197	2.104	3.008	2.203
PM18C	H04	5-Fluoro-5'-deoxyuridine	nucleic acid analog, pyrimidine, DNA synthesis	C11736	chemicals	2.282	1.995	3.036	2.121
PM18C	H05	2- Phenylphenol	DNA intercalator	C02499	chemicals	1.494	1.688	2.095	1.956
PM18C	H06	2- Phenylphenol	DNA intercalator	C02499	chemicals	0.926	2.152	3.118	1.588
PM18C	H07	2- Phenylphenol	DNA intercalator	C02499	chemicals	1.604	0.076	0.122	0.102
PM18C	H08	2- Phenylphenol	DNA intercalator	C02499	chemicals	0.283	0.379	2.214	2.144
PM18C	H09	Plumbagin	oxidizing agent	C10387	chemicals	1.966	1.272	2.892	2.049
PM18C	H10	Plumbagin	oxidizing agent	C10387	chemicals	1.956	1.19	0.172	1.978
PM18C	H11	Plumbagin	oxidizing agent	C10387	chemicals	2.038	0.775	0.147	1.934
PM18C	H12	Plumbagin	oxidizing agent	C10387	chemicals	0.168	0.151	0.31	0.522
PM19	A01	Josamycin	protein synthesis, 50S ribosomal subunit, macrolide	C12662	chemicals	2.584	1.479	0.099	1.614
PM19	A02	Josamycin	protein synthesis, 50S ribosomal subunit, macrolide	C12662	chemicals	0.1	0.093	0.125	0.118
PM19	A03	Josamycin	protein synthesis, 50S ribosomal subunit, macrolide	C12662	chemicals	0.105	0.101	0.11	0.171
PM19	A04	Josamycin	protein synthesis, 50S ribosomal subunit, macrolide	C12662	chemicals	0.098	0.089	0.109	0.129
PM19	A05	Gallic Acid	respiration, ionophore, H+	C01424	chemicals	0.653	1.355	0.64	3.635
PM19	A06	Gallic Acid	respiration, ionophore, H+	C01424	chemicals	1.248	1.578	1.132	3.415
PM19	A07	Gallic Acid	respiration, ionophore, H+	C01424	chemicals	0.665	2.982	2.355	3.77
PM19	A08	Gallic Acid	respiration, ionophore, H+	C01424	chemicals	0.226	0.202	3.822	3.779
PM19	A09	Coumarin	DNA intercalator	C05851	chemicals	2.09	1.921	2.001	2.684
PM19	A10	Coumarin	DNA intercalator	C05851	chemicals	2.105	1.793	1.961	2.541
PM19	A11	Coumarin	DNA intercalator	C05851	chemicals	0.088	0.203	0.105	0.102
PM19	A12	Coumarin	DNA intercalator	C05851	chemicals	0.094	0.16	0.093	0.095
PM19	B01	Methyltrioctylammonium Chloride	membrane, detergent, cationic		chemicals	2.507	2.552	2.383	2.315
PM19	B02	Methyltrioctylammonium Chloride	membrane, detergent, cationic		chemicals	2.941	2.685	2.769	2.66
PM19	B03	Methyltrioctylammonium Chloride	membrane, detergent, cationic		chemicals	0.089	0.078	0.096	0.113
PM19	B04	Methyltrioctylammonium Chloride	membrane, detergent, cationic		chemicals	0.093	0.087	0.234	0.118
PM19	B05	Harmane	imidazoline binding sites, agonist		chemicals	2.014	1.456	2.636	2.353
PM19	B06	Harmane	imidazoline binding sites, agonist		chemicals	0.118	0.296	3.295	1.705
PM19	B07	Harmane	imidazoline binding sites, agonist		chemicals	0.085	0.079	0.106	0.118
PM19	B08	Harmane	imidazoline binding sites, agonist		chemicals	0.087	0.073	0.101	0.112
PM19	B09	2,4-Dintrophenol	respiration, ionophore, H+	C02496	chemicals	1.516	1.74	2.166	3.078
PM19	B10	2,4-Dintrophenol	respiration, ionophore, H+	C02496	chemicals	2.428	0.759	2.554	3.16
PM19	B11	2,4-Dintrophenol	respiration, ionophore, H+	C02496	chemicals	0.883	0.096	3.506	0.145
PM19	B12	2,4-Dintrophenol	respiration, ionophore, H+	C02496	chemicals	0.21	0.222	0.21	0.216
PM19	C01	Chlorhexidine	membrane, electron transport	C06902	chemicals	2.552	2.505	2.153	2.315
PM19	C02	Chlorhexidine	membrane, electron transport	C06902	chemicals	1.486	2.69	2.684	2.314
PM19	C03	Chlorhexidine	membrane, electron transport	C06902	chemicals	0.094	0.078	0.125	0.091
PM19	C04	Chlorhexidine	membrane, electron transport	C06902	chemicals	0.089	0.079	0.1	0.104
PM19	C05	Umbelliferone	DNA intercalator	C09315	chemicals	1.201	0.278	3.046	2.588
PM19	C06	Umbelliferone	DNA intercalator	C09315	chemicals	0.097	0.085	2.676	2.415
PM19	C07	Umbelliferone	DNA intercalator	C09315	chemicals	0.117	0.082	0.24	1.027
PM19	C08	Umbelliferone	DNA intercalator	C09315	chemicals	0.142	0.077	0.118	0.132
PM19	C09	Cinnamic Acid	respiration, ionophore, H+	C10438	chemicals	1.926	1.47	2.51	2.912
PM19	C10	Cinnamic Acid	respiration, ionophore, H+	C10438	chemicals	1.506	0.665	2.48	2.44
PM19	C11	Cinnamic Acid	respiration, ionophore, H+	C10438	chemicals	0.903	0.071	2.388	2.056
PM19	C12	Cinnamic Acid	respiration, ionophore, H+	C10438	chemicals	0.085	0.067	0.09	0.094
PM19	D01	Disulphiram	nucleic acid inhibitor, purine	C01692	chemicals	0.293	0.922	0.113	2.866
PM19	D02	Disulphiram	nucleic acid inhibitor, purine	C01692	chemicals	0.567	0.542	0.106	2.384
PM19	D03	Disulphiram	nucleic acid inhibitor, purine	C01692	chemicals	0.334	1.267	0.106	2.407
PM19	D04	Disulphiram	nucleic acid inhibitor, purine	C01692	chemicals	0.104	0.086	0.115	0.109
PM19	D05	Iodonitro Tetrazolium Violet	respiration		chemicals	0.117	0.143	0.187	0.238
PM19	D06	Iodonitro Tetrazolium Violet	respiration		chemicals	0.167	0.219	0.227	0.26
PM19	D07	Iodonitro Tetrazolium Violet	respiration		chemicals	0.158	0.142	0.261	0.343
PM19	D08	Iodonitro Tetrazolium Violet	respiration		chemicals	0.197	0.135	0.323	0.341
PM19	D09	Phenyl-Methyl-Sulfonyl-Fluoride (PMSF)	protease inhibitor, serine	C06747	chemicals	1.627	2.048	0.221	2.368
PM19	D10	Phenyl-Methyl-Sulfonyl-Fluoride (PMSF)	protease inhibitor, serine	C06747	chemicals	1.784	1.744	0.195	2.791
PM19	D11	Phenyl-Methyl-Sulfonyl-Fluoride (PMSF)	protease inhibitor, serine	C06747	chemicals	2.193	1.162	0.107	1.856
PM19	D12	Phenyl-Methyl-Sulfonyl-Fluoride (PMSF)	protease inhibitor, serine	C06747	chemicals	2.385	0.073	0.131	2.391
PM19	E01	FCCP	respiration, ionophore, H+		chemicals	2.649	2.303	2.883	2.522
PM19	E02	FCCP	respiration, ionophore, H+		chemicals	1.882	2.223	2.703	2.394
PM19	E03	FCCP	respiration, ionophore, H+		chemicals	1.896	2.323	2.677	1.94
PM19	E04	FCCP	respiration, ionophore, H+		chemicals	1.97	1.525	1.822	1.541
PM19	E05	D,L-Thioctic Acid	Reducing agent	C00725	chemicals	2.982	0.935	2.155	1.667
PM19	E06	D,L-Thioctic Acid	Reducing agent	C00725	chemicals	1.515	0.431	2.934	0.756
PM19	E07	D,L-Thioctic Acid	Reducing agent	C00725	chemicals	0.186	0.131	1.977	0.129
PM19	E08	D,L-Thioctic Acid	Reducing agent	C00725	chemicals	0.153	0.106	0.116	0.119
PM19	E09	Lawsone	oxidizing agent	C10368	chemicals	0.348	0.389	0.277	2.417
PM19	E10	Lawsone	oxidizing agent	C10368	chemicals	0.818	0.785	0.722	0.801
PM19	E11	Lawsone	oxidizing agent	C10368	chemicals	1.901	1.931	1.679	1.904
PM19	E12	Lawsone	oxidizing agent	C10368	chemicals	3.652	3.727	3.72	3.811
PM19	F01	Phenethicillin	wall, lactam		chemicals	1.19	1.154	2.135	2.005
PM19	F02	Phenethicillin	wall, lactam		chemicals	0.083	0.072	0.136	0.101
PM19	F03	Phenethicillin	wall, lactam		chemicals	0.082	0.071	0.108	0.093
PM19	F04	Phenethicillin	wall, lactam		chemicals	0.086	0.074	0.109	0.106
PM19	F05	Blasticidin S	protein synthesis	C02010	chemicals	2.113	1.416	2.644	2.471
PM19	F06	Blasticidin S	protein synthesis	C02010	chemicals	1.787	1.222	1.7	1.465
PM19	F07	Blasticidin S	protein synthesis	C02010	chemicals	2.001	0.691	1.682	2.091
PM19	F08	Blasticidin S	protein synthesis	C02010	chemicals	1.083	0.073	0.599	1.69
PM19	F09	Sodium Caprylate	respiration, ionophore, H+	C06423	chemicals	2.237	0.076	2.163	2.23
PM19	F10	Sodium Caprylate	respiration, ionophore, H+	C06423	chemicals	0.352	0.076	0.116	0.114
PM19	F11	Sodium Caprylate	respiration, ionophore, H+	C06423	chemicals	0.115	0.096	0.145	0.124
PM19	F12	Sodium Caprylate	respiration, ionophore, H+	C06423	chemicals	0.321	0.178	0.11	0.139
PM19	G01	Lauryl sulfobetaine	membrane, detergent, zwitterionic		chemicals	0.11	0.101	0.147	0.128
PM19	G02	Lauryl sulfobetaine	membrane, detergent, zwitterionic		chemicals	0.106	0.096	0.131	0.112
PM19	G03	Lauryl sulfobetaine	membrane, detergent, zwitterionic		chemicals	0.11	0.097	0.139	0.119
PM19	G04	Lauryl sulfobetaine	membrane, detergent, zwitterionic		chemicals	0.109	0.099	0.141	0.138
PM19	G05	Dihydrostreptomycin	protein synthesis, 30S ribosomal subunit, aminoglycoside	C01023	chemicals	1.673	1.102	2.583	1.917
PM19	G06	Dihydrostreptomycin	protein synthesis, 30S ribosomal subunit, aminoglycoside	C01023	chemicals	2.211	0.572	2.694	1.474
PM19	G07	Dihydrostreptomycin	protein synthesis, 30S ribosomal subunit, aminoglycoside	C01023	chemicals	1.818	0.342	1.206	1.612
PM19	G08	Dihydrostreptomycin	protein synthesis, 30S ribosomal subunit, aminoglycoside	C01023	chemicals	1.811	0.38	1.553	1.616
PM19	G09	Hydroxylamine	DNA damage, mutagen, antifolate (inhibits thymine and methionine synthesis)	C00192	chemicals	1.774	0.518	1.893	1.975
PM19	G10	Hydroxylamine	DNA damage, mutagen, antifolate (inhibits thymine and methionine synthesis)	C00192	chemicals	1.789	1.283	2.289	1.758
PM19	G11	Hydroxylamine	DNA damage, mutagen, antifolate (inhibits thymine and methionine synthesis)	C00192	chemicals	1.624	1.992	0.094	1.554
PM19	G12	Hydroxylamine	DNA damage, mutagen, antifolate (inhibits thymine and methionine synthesis)	C00192	chemicals	0.087	0.977	0.123	2.141
PM19	H01	Hexaminecobalt (III) Chloride	DNA synthesis		chemicals	1.583	2.33	3.124	2.373
PM19	H02	Hexaminecobalt (III) Chloride	DNA synthesis		chemicals	0.128	1.396	2.567	2.589
PM19	H03	Hexaminecobalt (III) Chloride	DNA synthesis		chemicals	0.104	0.165	1.11	2.562
PM19	H04	Hexaminecobalt (III) Chloride	DNA synthesis		chemicals	0.141	0.153	0.185	0.583
PM19	H05	Thioglycerol	reducing agent, thiol, adenosyl methionine antagonist		chemicals	0.803	0.295	0.146	1.706
PM19	H06	Thioglycerol	reducing agent, thiol, adenosyl methionine antagonist		chemicals	0.802	0.269	1.106	1.757
PM19	H07	Thioglycerol	reducing agent, thiol, adenosyl methionine antagonist		chemicals	0.079	0.071	0.094	0.118
PM19	H08	Thioglycerol	reducing agent, thiol, adenosyl methionine antagonist		chemicals	0.083	0.071	0.166	1.902
PM19	H09	Polymyxin B	membrane, cyclic peptide	C11613	chemicals	1.789	0.446	2.708	1.952
PM19	H10	Polymyxin B	membrane, cyclic peptide	C11613	chemicals	0.081	0.07	0.114	1.906
PM19	H11	Polymyxin B	membrane, cyclic peptide	C11613	chemicals	0.08	0.071	0.072	0.105
PM19	H12	Polymyxin B	membrane, cyclic peptide	C11613	chemicals	0.078	0.08	0.103	0.097
PM20B	A01	Amitriptyline	membrane, transport	D00809	chemicals	2.235	2.629	2.855	2.291
PM20B	A02	Amitriptyline	membrane, transport	D00809	chemicals	0.082	0.078	0.094	0.099
PM20B	A03	Amitriptyline	membrane, transport	D00809	chemicals	0.075	0.079	0.114	0.077
PM20B	A04	Amitriptyline	membrane, transport	D00809	chemicals	0.085	0.083	0.164	0.171
PM20B	A05	Apramycin	protein synthesis, 30S ribosomal subunit, aminoglycoside	C01555	chemicals	1.403	2.228	2.16	2.722
PM20B	A06	Apramycin	protein synthesis, 30S ribosomal subunit, aminoglycoside	C01555	chemicals	1.937	2.335	2.74	2.43
PM20B	A07	Apramycin	protein synthesis, 30S ribosomal subunit, aminoglycoside	C01555	chemicals	1.932	2.334	2.025	2.844
PM20B	A08	Apramycin	protein synthesis, 30S ribosomal subunit, aminoglycoside	C01555	chemicals	2.219	2.185	1.935	2.482
PM20B	A09	Benserazide	aa metabolism, aromatic amino acid decarboxylase inhibitor	D01653	chemicals	0.159	1.944	2.464	2.218
PM20B	A10	Benserazide	aa metabolism, aromatic amino acid decarboxylase inhibitor	D01653	chemicals	0.315	0.324	0.395	0.338
PM20B	A11	Benserazide	aa metabolism, aromatic amino acid decarboxylase inhibitor	D01653	chemicals	0.759	0.613	0.822	0.616
PM20B	A12	Benserazide	aa metabolism, aromatic amino acid decarboxylase inhibitor	D01653	chemicals	2.99	2.219	2.692	1.49
PM20B	B01	Orphenadrine	anti-cholinergic	C07935	chemicals	2.687	0.117	0.098	2.302
PM20B	B02	Orphenadrine	anti-cholinergic	C07935	chemicals	0.081	0.075	0.145	0.108
PM20B	B03	Orphenadrine	anti-cholinergic	C07935	chemicals	0.077	0.07	0.093	0.104
PM20B	B04	Orphenadrine	anti-cholinergic	C07935	chemicals	0.081	0.078	0.097	0.119
PM20B	B05	D,L-Propranolol	beta-adrenergic blocker	C07386	chemicals	2.937	2.138	1.829	2.592
PM20B	B06	D,L-Propranolol	beta-adrenergic blocker	C07386	chemicals	0.073	0.247	0.11	1.786
PM20B	B07	D,L-Propranolol	beta-adrenergic blocker	C07386	chemicals	0.084	0.08	0.084	0.099
PM20B	B08	D,L-Propranolol	beta-adrenergic blocker	C07386	chemicals	0.076	0.078	0.108	0.098
PM20B	B09	Tetrazolium Violet	respiration, uncoupler		chemicals	0.074	0.724	0.111	4.052
PM20B	B10	Tetrazolium Violet	respiration, uncoupler		chemicals	0.075	0.077	0.096	0.107
PM20B	B11	Tetrazolium Violet	respiration, uncoupler		chemicals	0.068	0.092	0.092	0.108
PM20B	B12	Tetrazolium Violet	respiration, uncoupler		chemicals	0.229	0.109	0.202	0.189
PM20B	C01	Thioridazine	membrane, phenothiazine, efflux pump inhibitor, anti-psychotic	D00798	chemicals	0.086	0.08	0.103	0.146
PM20B	C02	Thioridazine	membrane, phenothiazine, efflux pump inhibitor, anti-psychotic	D00798	chemicals	0.141	0.129	0.247	0.41
PM20B	C03	Thioridazine	membrane, phenothiazine, efflux pump inhibitor, anti-psychotic	D00798	chemicals	0.187	0.245	0.416	0.518
PM20B	C04	Thioridazine	membrane, phenothiazine, efflux pump inhibitor, anti-psychotic	D00798	chemicals	0.356	0.45	0.489	0.56
PM20B	C05	Atropine	acetylcholine receptor, antagonist	C01479	chemicals	2.432	1.857	1.818	2.003
PM20B	C06	Atropine	acetylcholine receptor, antagonist	C01479	chemicals	1.534	1.485	2.284	1.677
PM20B	C07	Atropine	acetylcholine receptor, antagonist	C01479	chemicals	0.076	0.078	0.085	0.1
PM20B	C08	Atropine	acetylcholine receptor, antagonist	C01479	chemicals	0.076	0.078	0.101	0.09
PM20B	C09	Ornidazole	nitro compound, oxidizing agent, DNA damage		chemicals	1.571	2.2	2.347	2.837
PM20B	C10	Ornidazole	nitro compound, oxidizing agent, DNA damage		chemicals	1.058	2.246	2.305	2.377
PM20B	C11	Ornidazole	nitro compound, oxidizing agent, DNA damage		chemicals	0.741	0.434	2.018	2.104
PM20B	C12	Ornidazole	nitro compound, oxidizing agent, DNA damage		chemicals	0.064	0.079	0.075	0.097
PM20B	D01	Proflavine	DNA intercalator, inhibits RNA synthesis	C11181	chemicals	0.082	0.083	0.109	1.596
PM20B	D02	Proflavine	DNA intercalator, inhibits RNA synthesis	C11181	chemicals	0.095	0.089	0.102	0.128
PM20B	D03	Proflavine	DNA intercalator, inhibits RNA synthesis	C11181	chemicals	0.129	0.117	0.158	0.165
PM20B	D04	Proflavine	DNA intercalator, inhibits RNA synthesis	C11181	chemicals	0.221	0.294	0.239	0.361
PM20B	D05	Ciprofloxacin	DNA topoisomerase	C05349	chemicals	2.327	1.717	2.448	2.221
PM20B	D06	Ciprofloxacin	DNA topoisomerase	C05349	chemicals	1.641	1.004	2.589	1.938
PM20B	D07	Ciprofloxacin	DNA topoisomerase	C05349	chemicals	1.252	0.096	1.528	0.085
PM20B	D08	Ciprofloxacin	DNA topoisomerase	C05349	chemicals	0.135	0.081	0.108	0.095
PM20B	D09	18-Crown-6-Ether	respiration, ionophore, H+		chemicals	1.135	1.968	2.061	2.229
PM20B	D10	18-Crown-6-Ether	respiration, ionophore, H+		chemicals	0.952	2.248	1.728	2.315
PM20B	D11	18-Crown-6-Ether	respiration, ionophore, H+		chemicals	0.711	0.441	1.604	1.384
PM20B	D12	18-Crown-6-Ether	respiration, ionophore, H+		chemicals	0.123	0.199	0.117	0.151
PM20B	E01	Crystal Violet	respiration, uncoupler	C11167	chemicals	0.098	0.09	0.117	1.458
PM20B	E02	Crystal Violet	respiration, uncoupler	C11167	chemicals	0.112	0.107	0.121	0.16
PM20B	E03	Crystal Violet	respiration, uncoupler	C11167	chemicals	0.179	0.177	0.187	0.193
PM20B	E04	Crystal Violet	respiration, uncoupler	C11167	chemicals	0.393	0.417	0.387	0.397
PM20B	E05	Dodine	membrane permeability, guanidine, fungicide		chemicals	1.561	2.421	1.488	2.335
PM20B	E06	Dodine	membrane permeability, guanidine, fungicide		chemicals	2.591	1.762	2.057	2.485
PM20B	E07	Dodine	membrane permeability, guanidine, fungicide		chemicals	0.082	0.083	0.097	0.112
PM20B	E08	Dodine	membrane permeability, guanidine, fungicide		chemicals	0.092	0.099	0.105	0.132
PM20B	E09	Hexachlorophene	membrane, electron transport	C08039	chemicals	2.03	1.886	3.077	2.2
PM20B	E10	Hexachlorophene	membrane, electron transport	C08039	chemicals	1.874	2.472	2.311	2.192
PM20B	E11	Hexachlorophene	membrane, electron transport	C08039	chemicals	1.303	2.249	1.826	2.182
PM20B	E12	Hexachlorophene	membrane, electron transport	C08039	chemicals	1.26	2.502	1.996	1.531
PM20B	F01	4-Hydroxycoumarin	DNA intercalator		chemicals	2.193	2.721	2.057	2.38
PM20B	F02	4-Hydroxycoumarin	DNA intercalator		chemicals	2.416	2.133	2.718	2.372
PM20B	F03	4-Hydroxycoumarin	DNA intercalator		chemicals	3.126	0.774	2.618	2.485
PM20B	F04	4-Hydroxycoumarin	DNA intercalator		chemicals	0.093	0.102	0.117	0.141
PM20B	F05	Oxytetracycline	protein synthesis, 30S ribosomal subunit, tetracycline	C06624	chemicals	2.124	0.216	2.128	2.446
PM20B	F06	Oxytetracycline	protein synthesis, 30S ribosomal subunit, tetracycline	C06624	chemicals	0.258	0.079	2.436	1.753
PM20B	F07	Oxytetracycline	protein synthesis, 30S ribosomal subunit, tetracycline	C06624	chemicals	1.541	0.085	2.362	2.22
PM20B	F08	Oxytetracycline	protein synthesis, 30S ribosomal subunit, tetracycline	C06624	chemicals	1.289	0.105	1.599	2.12
PM20B	F09	Pridinol	anti-cholinergic	D02064	chemicals	1.607	1.138	2.957	1.943
PM20B	F10	Pridinol	anti-cholinergic	D02064	chemicals	0.132	0.1	0.083	0.105
PM20B	F11	Pridinol	anti-cholinergic	D02064	chemicals	0.078	0.08	0.078	0.107
PM20B	F12	Pridinol	anti-cholinergic	D02064	chemicals	0.166	0.078	0.081	0.102
PM20B	G01	Captan	fungicide, carbamate	C14438	chemicals	0.098	0.083	0.093	2.143
PM20B	G02	Captan	fungicide, carbamate	C14438	chemicals	0.088	0.123	0.084	2.127
PM20B	G03	Captan	fungicide, carbamate	C14438	chemicals	0.08	0.083	0.077	0.103
PM20B	G04	Captan	fungicide, carbamate	C14438	chemicals	0.18	0.177	0.09	1.402
PM20B	G05	3,5-Dinitrobenzene	respiration, ionophore, H+		chemicals	2.961	1.422	2.723	2.093
PM20B	G06	3,5-Dinitrobenzene	respiration, ionophore, H+		chemicals	1.406	0.292	1.793	2.025
PM20B	G07	3,5-Dinitrobenzene	respiration, ionophore, H+		chemicals	0.09	0.08	0.1	1.666
PM20B	G08	3,5-Dinitrobenzene	respiration, ionophore, H+		chemicals	0.087	0.077	0.084	0.099
PM20B	G09	8-Hydroxyquinoline	chelator, lipophilic		chemicals	2.698	1.824	2.174	2.208
PM20B	G10	8-Hydroxyquinoline	chelator, lipophilic		chemicals	2.295	2.297	0.111	2.226
PM20B	G11	8-Hydroxyquinoline	chelator, lipophilic		chemicals	0.089	1.652	0.093	0.755
PM20B	G12	8-Hydroxyquinoline	chelator, lipophilic		chemicals	0.09	0.085	0.09	0.104
PM20B	H01	Patulin	microtubulin polymerization inhibitor, antifungal		chemicals	2.351	2.731	2.448	2.082
PM20B	H02	Patulin	microtubulin polymerization inhibitor, antifungal		chemicals	0.085	0.163	0.089	2.066
PM20B	H03	Patulin	microtubulin polymerization inhibitor, antifungal		chemicals	0.085	0.083	0.111	0.101
PM20B	H04	Patulin	microtubulin polymerization inhibitor, antifungal		chemicals	0.106	0.095	0.104	0.108
PM20B	H05	Tolylfluanid	fungicide, phenylsulphamide		chemicals	0.087	0.074	0.083	0.076
PM20B	H06	Tolylfluanid	fungicide, phenylsulphamide		chemicals	0.07	0.818	0.088	0.085
PM20B	H07	Tolylfluanid	fungicide, phenylsulphamide		chemicals	1.535	0.73	0.079	2.001
PM20B	H08	Tolylfluanid	fungicide, phenylsulphamide		chemicals	0.076	0.076	0.084	0.091
PM20B	H09	Troleandomycin	protein synthesis, 50S ribosomal subunit, macrolide	C01946	chemicals	0.094	0.081	0.16	0.091
PM20B	H10	Troleandomycin	protein synthesis, 50S ribosomal subunit, macrolide	C01946	chemicals	0.079	0.093	0.095	0.096
PM20B	H11	Troleandomycin	protein synthesis, 50S ribosomal subunit, macrolide	C01946	chemicals	0.084	0.092	0.095	0.108
PM20B	H12	Troleandomycin	protein synthesis, 50S ribosomal subunit, macrolide	C01946	chemicals	0.08	0.09	0.094	0.096
